# Supplementary material for: Causal effects of serum lipid biomarkers on early age-related macular degeneration using Mendelian randomization
Source: Genes Nutr. 2023 Jul 21;18:11. doi: 10.1186/s12263-023-00730-5 (PMC10362672; doi:10.1186/s12263-023-00730-5)
Supplement: Supplementary file 1 — Additional file 1: Table S1. Reciprocal causation. [file 12263_2023_730_MOESM1_ESM.xlsx]

## Sheet: Sheet1
id.exposure	id.outcome	outcome	exposure	method	nsnp	b	se	pval	lo_ci	up_ci	or	or_lci95	or_uci95
ebi-a-GCST010723	ebi-a-GCST90002412	Low density lipoprotein cholesterol levels || id:ebi-a-GCST90002412	Early age-related macular degeneration || id:ebi-a-GCST010723	Inverse variance weighted	8	-0.012059	0.0312496	0.699575	-0.0733083	0.0491902	0.988013	0.929314	1.05042
ebi-a-GCST010723	ebi-a-GCST90002412	Low density lipoprotein cholesterol levels || id:ebi-a-GCST90002412	Early age-related macular degeneration || id:ebi-a-GCST010723	MR Egger	8	0.0405642	0.0534794	0.476878	-0.0642554	0.145384	1.0414	0.937765	1.15648
ebi-a-GCST010723	ebi-a-GCST90002412	Low density lipoprotein cholesterol levels || id:ebi-a-GCST90002412	Early age-related macular degeneration || id:ebi-a-GCST010723	Weighted median	8	0.00467011	0.00635173	0.462188	-0.00777929	0.0171195	1.00468	0.992251	1.01727
ebi-a-GCST010723	ebi-a-GCST90002412	Low density lipoprotein cholesterol levels || id:ebi-a-GCST90002412	Early age-related macular degeneration || id:ebi-a-GCST010723	Weighted mode	8	0.00240052	0.00431389	0.595227	-0.0060547	0.0108557	1.0024	0.993964	1.01091
ebi-a-GCST010723	ieu-b-109	HDL cholesterol || id:ieu-b-109	Early age-related macular degeneration || id:ebi-a-GCST010723	Inverse variance weighted	7	0.0763389	0.172507	0.658107	-0.261774	0.414452	1.07933	0.769685	1.51354
ebi-a-GCST010723	ieu-b-109	HDL cholesterol || id:ieu-b-109	Early age-related macular degeneration || id:ebi-a-GCST010723	MR Egger	7	-0.24785	0.30102	0.447776	-0.837849	0.342149	0.780477	0.43264	1.40797
ebi-a-GCST010723	ieu-b-109	HDL cholesterol || id:ieu-b-109	Early age-related macular degeneration || id:ebi-a-GCST010723	Weighted median	7	-0.00186216	0.00489968	0.703903	-0.0114655	0.00774121	0.99814	0.9886	1.00777
ebi-a-GCST010723	ieu-b-109	HDL cholesterol || id:ieu-b-109	Early age-related macular degeneration || id:ebi-a-GCST010723	Weighted mode	7	0.000824937	0.00437596	0.856687	-0.00775194	0.00940182	1.00083	0.992278	1.00945
ebi-a-GCST010723	ieu-b-111	triglycerides || id:ieu-b-111	Early age-related macular degeneration || id:ebi-a-GCST010723	Inverse variance weighted	7	-0.0090768	0.0270431	0.737141	-0.0620813	0.0439277	0.990964	0.939806	1.04491
ebi-a-GCST010723	ieu-b-111	triglycerides || id:ieu-b-111	Early age-related macular degeneration || id:ebi-a-GCST010723	MR Egger	7	0.0569843	0.041536	0.22844	-0.0244261	0.138395	1.05864	0.97587	1.14843
ebi-a-GCST010723	ieu-b-111	triglycerides || id:ieu-b-111	Early age-related macular degeneration || id:ebi-a-GCST010723	Weighted median	7	0.00882431	0.0046406	0.0572305	-0.000271261	0.0179199	1.00886	0.999729	1.01808
ebi-a-GCST010723	ieu-b-111	triglycerides || id:ieu-b-111	Early age-related macular degeneration || id:ebi-a-GCST010723	Weighted mode	7	0.00738867	0.00440444	0.144446	-0.00124404	0.0160214	1.00742	0.998757	1.01615
ebi-a-GCST010723	met-d-Total_C	Total cholesterol || id:met-d-Total_C	Early age-related macular degeneration || id:ebi-a-GCST010723	Inverse variance weighted	8	0.0211441	0.0288779	0.464053	-0.0354566	0.0777448	1.02137	0.965165	1.08085
ebi-a-GCST010723	met-d-Total_C	Total cholesterol || id:met-d-Total_C	Early age-related macular degeneration || id:ebi-a-GCST010723	MR Egger	8	-0.0156137	0.0517658	0.773122	-0.117075	0.0858473	0.984508	0.889519	1.08964
ebi-a-GCST010723	met-d-Total_C	Total cholesterol || id:met-d-Total_C	Early age-related macular degeneration || id:ebi-a-GCST010723	Weighted median	8	-0.000275901	0.0112302	0.9804	-0.022287	0.0217352	0.999724	0.977959	1.02197
ebi-a-GCST010723	met-d-Total_C	Total cholesterol || id:met-d-Total_C	Early age-related macular degeneration || id:ebi-a-GCST010723	Weighted mode	8	0.0100451	0.00951122	0.325991	-0.00859693	0.0286871	1.0101	0.99144	1.0291
ebi-a-GCST010723	ukb-d-30630_raw	Apoliprotein A || id:ukb-d-30630_raw	Early age-related macular degeneration || id:ebi-a-GCST010723	Inverse variance weighted	8	0.0154304	0.0346629	0.656208	-0.0525089	0.0833697	1.01555	0.948846	1.08694
ebi-a-GCST010723	ukb-d-30630_raw	Apoliprotein A || id:ukb-d-30630_raw	Early age-related macular degeneration || id:ebi-a-GCST010723	MR Egger	8	-0.0411127	0.0596202	0.516229	-0.157968	0.0757428	0.959721	0.853877	1.07869
ebi-a-GCST010723	ukb-d-30630_raw	Apoliprotein A || id:ukb-d-30630_raw	Early age-related macular degeneration || id:ebi-a-GCST010723	Weighted median	8	-0.000728016	0.0015367	0.635676	-0.00373994	0.00228391	0.999272	0.996267	1.00229
ebi-a-GCST010723	ukb-d-30630_raw	Apoliprotein A || id:ukb-d-30630_raw	Early age-related macular degeneration || id:ebi-a-GCST010723	Weighted mode	8	-0.000464204	0.00137906	0.746277	-0.00316715	0.00223874	0.999536	0.996838	1.00224
ebi-a-GCST010723	ukb-d-30640_raw	Apoliprotein B || id:ukb-d-30640_raw	Early age-related macular degeneration || id:ebi-a-GCST010723	Inverse variance weighted	8	-0.003634	0.0085421	0.670529	-0.0203765	0.0131085	0.996373	0.97983	1.01319
ebi-a-GCST010723	ukb-d-30640_raw	Apoliprotein B || id:ukb-d-30640_raw	Early age-related macular degeneration || id:ebi-a-GCST010723	MR Egger	8	0.0143681	0.0135633	0.330217	-0.012216	0.0409522	1.01447	0.987858	1.0418
ebi-a-GCST010723	ukb-d-30640_raw	Apoliprotein B || id:ukb-d-30640_raw	Early age-related macular degeneration || id:ebi-a-GCST010723	Weighted median	8	0.000779933	0.00155982	0.617064	-0.00227731	0.00383717	1.00078	0.997725	1.00384
ebi-a-GCST010723	ukb-d-30640_raw	Apoliprotein B || id:ukb-d-30640_raw	Early age-related macular degeneration || id:ebi-a-GCST010723	Weighted mode	8	0.00149554	0.00118641	0.247859	-0.000829822	0.0038209	1.0015	0.999171	1.00383
ebi-a-GCST010723	ukb-d-30790_raw	Lipoprotein A || id:ukb-d-30790_raw	Early age-related macular degeneration || id:ebi-a-GCST010723	Inverse variance weighted	8	0.0750275	0.513907	0.883926	-0.93223	1.08229	1.07791	0.393675	2.95142
ebi-a-GCST010723	ukb-d-30790_raw	Lipoprotein A || id:ukb-d-30790_raw	Early age-related macular degeneration || id:ebi-a-GCST010723	MR Egger	8	1.25875	0.780922	0.158116	-0.27186	2.78935	3.52101	0.761961	16.2705
ebi-a-GCST010723	ukb-d-30790_raw	Lipoprotein A || id:ukb-d-30790_raw	Early age-related macular degeneration || id:ebi-a-GCST010723	Weighted median	8	0.379949	0.318922	0.233515	-0.245139	1.00504	1.46221	0.782596	2.73201
ebi-a-GCST010723	ukb-d-30790_raw	Lipoprotein A || id:ukb-d-30790_raw	Early age-related macular degeneration || id:ebi-a-GCST010723	Weighted mode	8	0.40374	0.261679	0.166767	-0.109151	0.916632	1.49742	0.896595	2.50085
