# Supplementary material for: Causal effects of serum lipid biomarkers on early age-related macular degeneration using Mendelian randomization
Source: Genes Nutr. 2023 Jul 21;18:11. doi: 10.1186/s12263-023-00730-5 (PMC10362672; doi:10.1186/s12263-023-00730-5)
Supplement: Supplementary file 2 — Additional file 2: Tables S2 to S6. [file 12263_2023_730_MOESM2_ESM.zip]

Archive with 5 entries (5 files):
- table_s2_ukb-d-30630_raw_ApoA_ESM.xlsx
- table_s3_ukb-d-30640_raw_ApoB_ESM.xlsx
- table_s4_met-d-Total_C_CHOL_ESM.xlsx
- table_s5_ieu-b-109_HDL-C_ESM.xlsx
- table_s6_ebi-a-GCST010723_LDL-C_ESM.xlsx
