# Supplementary material for: Causal effects of serum lipid biomarkers on early age-related macular degeneration using Mendelian randomization
Source: Genes Nutr. 2023 Jul 21;18:11. doi: 10.1186/s12263-023-00730-5 (PMC10362672; doi:10.1186/s12263-023-00730-5)
Supplement: Supplementary file 2 — Additional file 2: Tables S2 to S6. [file 12263_2023_730_MOESM2_ESM.zip › table_s2_ukb-d-30630_raw_ApoA_ESM.xlsx]

## Sheet: table_s2_ukb-d-30630_raw_ApoA
exposure	outcome	id.exposure	id.outcome	samplesize	SNP	b	se	p
Apoliprotein A || id:ukb-d-30630_raw	Early age-related macular degeneration || id:ebi-a-GCST010723	ukb-d-30630_raw	ebi-a-GCST010723	105248	rs10019888	0.720298	0.157336	4.69236e-06
Apoliprotein A || id:ukb-d-30630_raw	Early age-related macular degeneration || id:ebi-a-GCST010723	ukb-d-30630_raw	ebi-a-GCST010723	105248	rs10023962	0.707377	0.157677	7.24864e-06
Apoliprotein A || id:ukb-d-30630_raw	Early age-related macular degeneration || id:ebi-a-GCST010723	ukb-d-30630_raw	ebi-a-GCST010723	105248	rs10177371	0.710871	0.157943	6.76988e-06
Apoliprotein A || id:ukb-d-30630_raw	Early age-related macular degeneration || id:ebi-a-GCST010723	ukb-d-30630_raw	ebi-a-GCST010723	105248	rs10233430	0.71153	0.158087	6.76739e-06
Apoliprotein A || id:ukb-d-30630_raw	Early age-related macular degeneration || id:ebi-a-GCST010723	ukb-d-30630_raw	ebi-a-GCST010723	105248	rs10404380	0.727813	0.156744	3.42844e-06
Apoliprotein A || id:ukb-d-30630_raw	Early age-related macular degeneration || id:ebi-a-GCST010723	ukb-d-30630_raw	ebi-a-GCST010723	105248	rs1042034	0.708635	0.159036	8.35766e-06
Apoliprotein A || id:ukb-d-30630_raw	Early age-related macular degeneration || id:ebi-a-GCST010723	ukb-d-30630_raw	ebi-a-GCST010723	105248	rs1047891	0.706426	0.157974	7.75697e-06
Apoliprotein A || id:ukb-d-30630_raw	Early age-related macular degeneration || id:ebi-a-GCST010723	ukb-d-30630_raw	ebi-a-GCST010723	105248	rs1047964	0.700966	0.157718	8.81245e-06
Apoliprotein A || id:ukb-d-30630_raw	Early age-related macular degeneration || id:ebi-a-GCST010723	ukb-d-30630_raw	ebi-a-GCST010723	105248	rs10503663	0.711463	0.157961	6.66728e-06
Apoliprotein A || id:ukb-d-30630_raw	Early age-related macular degeneration || id:ebi-a-GCST010723	ukb-d-30630_raw	ebi-a-GCST010723	105248	rs1055582	0.706597	0.15749	7.23667e-06
Apoliprotein A || id:ukb-d-30630_raw	Early age-related macular degeneration || id:ebi-a-GCST010723	ukb-d-30630_raw	ebi-a-GCST010723	105248	rs10745954	0.712522	0.157953	6.4527e-06
Apoliprotein A || id:ukb-d-30630_raw	Early age-related macular degeneration || id:ebi-a-GCST010723	ukb-d-30630_raw	ebi-a-GCST010723	105248	rs10752898	0.709266	0.1579	7.05956e-06
Apoliprotein A || id:ukb-d-30630_raw	Early age-related macular degeneration || id:ebi-a-GCST010723	ukb-d-30630_raw	ebi-a-GCST010723	105248	rs10761737	0.707953	0.157843	7.28536e-06
Apoliprotein A || id:ukb-d-30630_raw	Early age-related macular degeneration || id:ebi-a-GCST010723	ukb-d-30630_raw	ebi-a-GCST010723	105248	rs10774439	0.713443	0.157895	6.22883e-06
Apoliprotein A || id:ukb-d-30630_raw	Early age-related macular degeneration || id:ebi-a-GCST010723	ukb-d-30630_raw	ebi-a-GCST010723	105248	rs1086056	0.710699	0.15794	6.80198e-06
Apoliprotein A || id:ukb-d-30630_raw	Early age-related macular degeneration || id:ebi-a-GCST010723	ukb-d-30630_raw	ebi-a-GCST010723	105248	rs11021232	0.711976	0.157956	6.56163e-06
Apoliprotein A || id:ukb-d-30630_raw	Early age-related macular degeneration || id:ebi-a-GCST010723	ukb-d-30630_raw	ebi-a-GCST010723	105248	rs11039447	0.708798	0.157866	7.12655e-06
Apoliprotein A || id:ukb-d-30630_raw	Early age-related macular degeneration || id:ebi-a-GCST010723	ukb-d-30630_raw	ebi-a-GCST010723	105248	rs11045172	0.715835	0.157885	5.79078e-06
Apoliprotein A || id:ukb-d-30630_raw	Early age-related macular degeneration || id:ebi-a-GCST010723	ukb-d-30630_raw	ebi-a-GCST010723	105248	rs11057390	0.718259	0.157638	5.2044e-06
Apoliprotein A || id:ukb-d-30630_raw	Early age-related macular degeneration || id:ebi-a-GCST010723	ukb-d-30630_raw	ebi-a-GCST010723	105248	rs11075253	0.71458	0.157834	5.97113e-06
Apoliprotein A || id:ukb-d-30630_raw	Early age-related macular degeneration || id:ebi-a-GCST010723	ukb-d-30630_raw	ebi-a-GCST010723	105248	rs11118319	0.710422	0.157922	6.84094e-06
Apoliprotein A || id:ukb-d-30630_raw	Early age-related macular degeneration || id:ebi-a-GCST010723	ukb-d-30630_raw	ebi-a-GCST010723	105248	rs11136271	0.709236	0.1582	7.3547e-06
Apoliprotein A || id:ukb-d-30630_raw	Early age-related macular degeneration || id:ebi-a-GCST010723	ukb-d-30630_raw	ebi-a-GCST010723	105248	rs111585417	0.706401	0.157013	6.82758e-06
Apoliprotein A || id:ukb-d-30630_raw	Early age-related macular degeneration || id:ebi-a-GCST010723	ukb-d-30630_raw	ebi-a-GCST010723	105248	rs11161243	0.713471	0.157903	6.23067e-06
Apoliprotein A || id:ukb-d-30630_raw	Early age-related macular degeneration || id:ebi-a-GCST010723	ukb-d-30630_raw	ebi-a-GCST010723	105248	rs111694265	0.717785	0.157787	5.38785e-06
Apoliprotein A || id:ukb-d-30630_raw	Early age-related macular degeneration || id:ebi-a-GCST010723	ukb-d-30630_raw	ebi-a-GCST010723	105248	rs11226108	0.709439	0.157893	7.01697e-06
Apoliprotein A || id:ukb-d-30630_raw	Early age-related macular degeneration || id:ebi-a-GCST010723	ukb-d-30630_raw	ebi-a-GCST010723	105248	rs112804961	0.714404	0.158025	6.15969e-06
Apoliprotein A || id:ukb-d-30630_raw	Early age-related macular degeneration || id:ebi-a-GCST010723	ukb-d-30630_raw	ebi-a-GCST010723	105248	rs112945592	0.720909	0.157308	4.58824e-06
Apoliprotein A || id:ukb-d-30630_raw	Early age-related macular degeneration || id:ebi-a-GCST010723	ukb-d-30630_raw	ebi-a-GCST010723	105248	rs113012334	0.719708	0.157735	5.04852e-06
Apoliprotein A || id:ukb-d-30630_raw	Early age-related macular degeneration || id:ebi-a-GCST010723	ukb-d-30630_raw	ebi-a-GCST010723	105248	rs1132274	0.701316	0.157276	8.22891e-06
Apoliprotein A || id:ukb-d-30630_raw	Early age-related macular degeneration || id:ebi-a-GCST010723	ukb-d-30630_raw	ebi-a-GCST010723	105248	rs11381821	0.710089	0.157864	6.85594e-06
Apoliprotein A || id:ukb-d-30630_raw	Early age-related macular degeneration || id:ebi-a-GCST010723	ukb-d-30630_raw	ebi-a-GCST010723	105248	rs11432038	0.713087	0.157941	6.33448e-06
Apoliprotein A || id:ukb-d-30630_raw	Early age-related macular degeneration || id:ebi-a-GCST010723	ukb-d-30630_raw	ebi-a-GCST010723	105248	rs11630503	0.710557	0.157978	6.86529e-06
Apoliprotein A || id:ukb-d-30630_raw	Early age-related macular degeneration || id:ebi-a-GCST010723	ukb-d-30630_raw	ebi-a-GCST010723	105248	rs11775822	0.703791	0.157175	7.54324e-06
Apoliprotein A || id:ukb-d-30630_raw	Early age-related macular degeneration || id:ebi-a-GCST010723	ukb-d-30630_raw	ebi-a-GCST010723	105248	rs11789603	0.693155	0.158384	1.20651e-05
Apoliprotein A || id:ukb-d-30630_raw	Early age-related macular degeneration || id:ebi-a-GCST010723	ukb-d-30630_raw	ebi-a-GCST010723	105248	rs117923242	0.717881	0.157167	4.93266e-06
Apoliprotein A || id:ukb-d-30630_raw	Early age-related macular degeneration || id:ebi-a-GCST010723	ukb-d-30630_raw	ebi-a-GCST010723	105248	rs12045101	0.715587	0.157761	5.73632e-06
Apoliprotein A || id:ukb-d-30630_raw	Early age-related macular degeneration || id:ebi-a-GCST010723	ukb-d-30630_raw	ebi-a-GCST010723	105248	rs12229372	0.7082	0.157884	7.27213e-06
Apoliprotein A || id:ukb-d-30630_raw	Early age-related macular degeneration || id:ebi-a-GCST010723	ukb-d-30630_raw	ebi-a-GCST010723	105248	rs12447004	0.702607	0.156994	7.62786e-06
Apoliprotein A || id:ukb-d-30630_raw	Early age-related macular degeneration || id:ebi-a-GCST010723	ukb-d-30630_raw	ebi-a-GCST010723	105248	rs12462109	0.717876	0.157591	5.23065e-06
Apoliprotein A || id:ukb-d-30630_raw	Early age-related macular degeneration || id:ebi-a-GCST010723	ukb-d-30630_raw	ebi-a-GCST010723	105248	rs12485478	0.701795	0.157079	7.90333e-06
Apoliprotein A || id:ukb-d-30630_raw	Early age-related macular degeneration || id:ebi-a-GCST010723	ukb-d-30630_raw	ebi-a-GCST010723	105248	rs12510382	0.71388	0.157867	6.12482e-06
Apoliprotein A || id:ukb-d-30630_raw	Early age-related macular degeneration || id:ebi-a-GCST010723	ukb-d-30630_raw	ebi-a-GCST010723	105248	rs12516065	0.706748	0.157753	7.46154e-06
Apoliprotein A || id:ukb-d-30630_raw	Early age-related macular degeneration || id:ebi-a-GCST010723	ukb-d-30630_raw	ebi-a-GCST010723	105248	rs1260326	0.712956	0.158189	6.57565e-06
Apoliprotein A || id:ukb-d-30630_raw	Early age-related macular degeneration || id:ebi-a-GCST010723	ukb-d-30630_raw	ebi-a-GCST010723	105248	rs12613148	0.716292	0.157623	5.51078e-06
Apoliprotein A || id:ukb-d-30630_raw	Early age-related macular degeneration || id:ebi-a-GCST010723	ukb-d-30630_raw	ebi-a-GCST010723	105248	rs12618926	0.710324	0.157944	6.88198e-06
Apoliprotein A || id:ukb-d-30630_raw	Early age-related macular degeneration || id:ebi-a-GCST010723	ukb-d-30630_raw	ebi-a-GCST010723	105248	rs12702510	0.705836	0.157959	7.87789e-06
Apoliprotein A || id:ukb-d-30630_raw	Early age-related macular degeneration || id:ebi-a-GCST010723	ukb-d-30630_raw	ebi-a-GCST010723	105248	rs12712070	0.707946	0.157764	7.21088e-06
Apoliprotein A || id:ukb-d-30630_raw	Early age-related macular degeneration || id:ebi-a-GCST010723	ukb-d-30630_raw	ebi-a-GCST010723	105248	rs12740374	0.708866	0.158461	7.6973e-06
Apoliprotein A || id:ukb-d-30630_raw	Early age-related macular degeneration || id:ebi-a-GCST010723	ukb-d-30630_raw	ebi-a-GCST010723	105248	rs12909187	0.70849	0.157848	7.17484e-06
Apoliprotein A || id:ukb-d-30630_raw	Early age-related macular degeneration || id:ebi-a-GCST010723	ukb-d-30630_raw	ebi-a-GCST010723	105248	rs12921195	0.715451	0.157595	5.63034e-06
Apoliprotein A || id:ukb-d-30630_raw	Early age-related macular degeneration || id:ebi-a-GCST010723	ukb-d-30630_raw	ebi-a-GCST010723	105248	rs12923787	0.708003	0.157894	7.3244e-06
Apoliprotein A || id:ukb-d-30630_raw	Early age-related macular degeneration || id:ebi-a-GCST010723	ukb-d-30630_raw	ebi-a-GCST010723	105248	rs13076045	0.717424	0.157442	5.19481e-06
Apoliprotein A || id:ukb-d-30630_raw	Early age-related macular degeneration || id:ebi-a-GCST010723	ukb-d-30630_raw	ebi-a-GCST010723	105248	rs13097947	0.708882	0.157891	7.13206e-06
Apoliprotein A || id:ukb-d-30630_raw	Early age-related macular degeneration || id:ebi-a-GCST010723	ukb-d-30630_raw	ebi-a-GCST010723	105248	rs13107325	0.720517	0.158364	5.37097e-06
Apoliprotein A || id:ukb-d-30630_raw	Early age-related macular degeneration || id:ebi-a-GCST010723	ukb-d-30630_raw	ebi-a-GCST010723	105248	rs13111123	0.715057	0.157732	5.80469e-06
Apoliprotein A || id:ukb-d-30630_raw	Early age-related macular degeneration || id:ebi-a-GCST010723	ukb-d-30630_raw	ebi-a-GCST010723	105248	rs13179413	0.709049	0.157896	7.10183e-06
Apoliprotein A || id:ukb-d-30630_raw	Early age-related macular degeneration || id:ebi-a-GCST010723	ukb-d-30630_raw	ebi-a-GCST010723	105248	rs13275142	0.709265	0.158393	7.53834e-06
Apoliprotein A || id:ukb-d-30630_raw	Early age-related macular degeneration || id:ebi-a-GCST010723	ukb-d-30630_raw	ebi-a-GCST010723	105248	rs13379043	0.717612	0.157846	5.45997e-06
Apoliprotein A || id:ukb-d-30630_raw	Early age-related macular degeneration || id:ebi-a-GCST010723	ukb-d-30630_raw	ebi-a-GCST010723	105248	rs13402475	0.717443	0.157665	5.35343e-06
Apoliprotein A || id:ukb-d-30630_raw	Early age-related macular degeneration || id:ebi-a-GCST010723	ukb-d-30630_raw	ebi-a-GCST010723	105248	rs138354839	0.713927	0.157749	6.01926e-06
Apoliprotein A || id:ukb-d-30630_raw	Early age-related macular degeneration || id:ebi-a-GCST010723	ukb-d-30630_raw	ebi-a-GCST010723	105248	rs138793060	0.707588	0.157642	7.17016e-06
Apoliprotein A || id:ukb-d-30630_raw	Early age-related macular degeneration || id:ebi-a-GCST010723	ukb-d-30630_raw	ebi-a-GCST010723	105248	rs139915535	0.716272	0.158392	6.12196e-06
Apoliprotein A || id:ukb-d-30630_raw	Early age-related macular degeneration || id:ebi-a-GCST010723	ukb-d-30630_raw	ebi-a-GCST010723	105248	rs1399623	0.711187	0.15832	7.05327e-06
Apoliprotein A || id:ukb-d-30630_raw	Early age-related macular degeneration || id:ebi-a-GCST010723	ukb-d-30630_raw	ebi-a-GCST010723	105248	rs140584594	0.71289	0.158002	6.42473e-06
Apoliprotein A || id:ukb-d-30630_raw	Early age-related macular degeneration || id:ebi-a-GCST010723	ukb-d-30630_raw	ebi-a-GCST010723	105248	rs144033177	0.710322	0.157888	6.83094e-06
Apoliprotein A || id:ukb-d-30630_raw	Early age-related macular degeneration || id:ebi-a-GCST010723	ukb-d-30630_raw	ebi-a-GCST010723	105248	rs144311893	0.684875	0.156767	1.24957e-05
Apoliprotein A || id:ukb-d-30630_raw	Early age-related macular degeneration || id:ebi-a-GCST010723	ukb-d-30630_raw	ebi-a-GCST010723	105248	rs146385665	0.709734	0.157861	6.92607e-06
Apoliprotein A || id:ukb-d-30630_raw	Early age-related macular degeneration || id:ebi-a-GCST010723	ukb-d-30630_raw	ebi-a-GCST010723	105248	rs1476161	0.706118	0.157618	7.46662e-06
Apoliprotein A || id:ukb-d-30630_raw	Early age-related macular degeneration || id:ebi-a-GCST010723	ukb-d-30630_raw	ebi-a-GCST010723	105248	rs148827772	0.706859	0.157692	7.37649e-06
Apoliprotein A || id:ukb-d-30630_raw	Early age-related macular degeneration || id:ebi-a-GCST010723	ukb-d-30630_raw	ebi-a-GCST010723	105248	rs150237291	0.720159	0.156865	4.41244e-06
Apoliprotein A || id:ukb-d-30630_raw	Early age-related macular degeneration || id:ebi-a-GCST010723	ukb-d-30630_raw	ebi-a-GCST010723	105248	rs150844304	0.708415	0.158104	7.44016e-06
Apoliprotein A || id:ukb-d-30630_raw	Early age-related macular degeneration || id:ebi-a-GCST010723	ukb-d-30630_raw	ebi-a-GCST010723	105248	rs15285	0.711716	0.16094	9.76868e-06
Apoliprotein A || id:ukb-d-30630_raw	Early age-related macular degeneration || id:ebi-a-GCST010723	ukb-d-30630_raw	ebi-a-GCST010723	105248	rs1531817	0.707581	0.15771	7.23733e-06
Apoliprotein A || id:ukb-d-30630_raw	Early age-related macular degeneration || id:ebi-a-GCST010723	ukb-d-30630_raw	ebi-a-GCST010723	105248	rs1534696	0.715965	0.157734	5.64999e-06
Apoliprotein A || id:ukb-d-30630_raw	Early age-related macular degeneration || id:ebi-a-GCST010723	ukb-d-30630_raw	ebi-a-GCST010723	105248	rs1538648	0.70948	0.157864	6.98159e-06
Apoliprotein A || id:ukb-d-30630_raw	Early age-related macular degeneration || id:ebi-a-GCST010723	ukb-d-30630_raw	ebi-a-GCST010723	105248	rs1573643	0.720169	0.156893	4.42807e-06
Apoliprotein A || id:ukb-d-30630_raw	Early age-related macular degeneration || id:ebi-a-GCST010723	ukb-d-30630_raw	ebi-a-GCST010723	105248	rs17138358	0.70506	0.157962	8.06403e-06
Apoliprotein A || id:ukb-d-30630_raw	Early age-related macular degeneration || id:ebi-a-GCST010723	ukb-d-30630_raw	ebi-a-GCST010723	105248	rs17309930	0.711255	0.157968	6.71493e-06
Apoliprotein A || id:ukb-d-30630_raw	Early age-related macular degeneration || id:ebi-a-GCST010723	ukb-d-30630_raw	ebi-a-GCST010723	105248	rs17326656	0.711256	0.157958	6.70553e-06
Apoliprotein A || id:ukb-d-30630_raw	Early age-related macular degeneration || id:ebi-a-GCST010723	ukb-d-30630_raw	ebi-a-GCST010723	105248	rs174566	0.693924	0.157836	1.10017e-05
Apoliprotein A || id:ukb-d-30630_raw	Early age-related macular degeneration || id:ebi-a-GCST010723	ukb-d-30630_raw	ebi-a-GCST010723	105248	rs17520254	0.69966	0.157666	9.09654e-06
Apoliprotein A || id:ukb-d-30630_raw	Early age-related macular degeneration || id:ebi-a-GCST010723	ukb-d-30630_raw	ebi-a-GCST010723	105248	rs1771591	0.716618	0.157118	5.09038e-06
Apoliprotein A || id:ukb-d-30630_raw	Early age-related macular degeneration || id:ebi-a-GCST010723	ukb-d-30630_raw	ebi-a-GCST010723	105248	rs1779823	0.706053	0.157537	7.40092e-06
Apoliprotein A || id:ukb-d-30630_raw	Early age-related macular degeneration || id:ebi-a-GCST010723	ukb-d-30630_raw	ebi-a-GCST010723	105248	rs1789896	0.718586	0.157496	5.05357e-06
Apoliprotein A || id:ukb-d-30630_raw	Early age-related macular degeneration || id:ebi-a-GCST010723	ukb-d-30630_raw	ebi-a-GCST010723	105248	rs1800961	0.696128	0.158582	1.13507e-05
Apoliprotein A || id:ukb-d-30630_raw	Early age-related macular degeneration || id:ebi-a-GCST010723	ukb-d-30630_raw	ebi-a-GCST010723	105248	rs183130	0.497437	0.169459	0.00333079
Apoliprotein A || id:ukb-d-30630_raw	Early age-related macular degeneration || id:ebi-a-GCST010723	ukb-d-30630_raw	ebi-a-GCST010723	105248	rs186586197	0.711531	0.157947	6.64155e-06
Apoliprotein A || id:ukb-d-30630_raw	Early age-related macular degeneration || id:ebi-a-GCST010723	ukb-d-30630_raw	ebi-a-GCST010723	105248	rs1990760	0.719108	0.157269	4.82026e-06
Apoliprotein A || id:ukb-d-30630_raw	Early age-related macular degeneration || id:ebi-a-GCST010723	ukb-d-30630_raw	ebi-a-GCST010723	105248	rs200561116	0.70533	0.158056	8.0993e-06
Apoliprotein A || id:ukb-d-30630_raw	Early age-related macular degeneration || id:ebi-a-GCST010723	ukb-d-30630_raw	ebi-a-GCST010723	105248	rs205433	0.713405	0.157943	6.27623e-06
Apoliprotein A || id:ukb-d-30630_raw	Early age-related macular degeneration || id:ebi-a-GCST010723	ukb-d-30630_raw	ebi-a-GCST010723	105248	rs2064103	0.715191	0.157897	5.91331e-06
Apoliprotein A || id:ukb-d-30630_raw	Early age-related macular degeneration || id:ebi-a-GCST010723	ukb-d-30630_raw	ebi-a-GCST010723	105248	rs2066714	0.695052	0.157965	1.08231e-05
Apoliprotein A || id:ukb-d-30630_raw	Early age-related macular degeneration || id:ebi-a-GCST010723	ukb-d-30630_raw	ebi-a-GCST010723	105248	rs2111705	0.708282	0.15791	7.2791e-06
Apoliprotein A || id:ukb-d-30630_raw	Early age-related macular degeneration || id:ebi-a-GCST010723	ukb-d-30630_raw	ebi-a-GCST010723	105248	rs2209169	0.714794	0.157926	6.00765e-06
Apoliprotein A || id:ukb-d-30630_raw	Early age-related macular degeneration || id:ebi-a-GCST010723	ukb-d-30630_raw	ebi-a-GCST010723	105248	rs2256609	0.711065	0.158126	6.89754e-06
Apoliprotein A || id:ukb-d-30630_raw	Early age-related macular degeneration || id:ebi-a-GCST010723	ukb-d-30630_raw	ebi-a-GCST010723	105248	rs2276684	0.713919	0.157871	6.12128e-06
Apoliprotein A || id:ukb-d-30630_raw	Early age-related macular degeneration || id:ebi-a-GCST010723	ukb-d-30630_raw	ebi-a-GCST010723	105248	rs2277295	0.707974	0.157876	7.31266e-06
Apoliprotein A || id:ukb-d-30630_raw	Early age-related macular degeneration || id:ebi-a-GCST010723	ukb-d-30630_raw	ebi-a-GCST010723	105248	rs2278426	0.73494	0.157923	3.2591e-06
Apoliprotein A || id:ukb-d-30630_raw	Early age-related macular degeneration || id:ebi-a-GCST010723	ukb-d-30630_raw	ebi-a-GCST010723	105248	rs2281718	0.700833	0.158954	1.03829e-05
Apoliprotein A || id:ukb-d-30630_raw	Early age-related macular degeneration || id:ebi-a-GCST010723	ukb-d-30630_raw	ebi-a-GCST010723	105248	rs2297402	0.710659	0.158017	6.8803e-06
Apoliprotein A || id:ukb-d-30630_raw	Early age-related macular degeneration || id:ebi-a-GCST010723	ukb-d-30630_raw	ebi-a-GCST010723	105248	rs2298624	0.711447	0.158093	6.79e-06
Apoliprotein A || id:ukb-d-30630_raw	Early age-related macular degeneration || id:ebi-a-GCST010723	ukb-d-30630_raw	ebi-a-GCST010723	105248	rs2302263	0.705102	0.157468	7.54307e-06
Apoliprotein A || id:ukb-d-30630_raw	Early age-related macular degeneration || id:ebi-a-GCST010723	ukb-d-30630_raw	ebi-a-GCST010723	105248	rs2306363	0.719574	0.157059	4.61538e-06
Apoliprotein A || id:ukb-d-30630_raw	Early age-related macular degeneration || id:ebi-a-GCST010723	ukb-d-30630_raw	ebi-a-GCST010723	105248	rs235314	0.71423	0.158033	6.19818e-06
Apoliprotein A || id:ukb-d-30630_raw	Early age-related macular degeneration || id:ebi-a-GCST010723	ukb-d-30630_raw	ebi-a-GCST010723	105248	rs2395158	0.72292	0.15761	4.50177e-06
Apoliprotein A || id:ukb-d-30630_raw	Early age-related macular degeneration || id:ebi-a-GCST010723	ukb-d-30630_raw	ebi-a-GCST010723	105248	rs241776	0.71601	0.157965	5.82307e-06
Apoliprotein A || id:ukb-d-30630_raw	Early age-related macular degeneration || id:ebi-a-GCST010723	ukb-d-30630_raw	ebi-a-GCST010723	105248	rs2419605	0.71201	0.158117	6.69794e-06
Apoliprotein A || id:ukb-d-30630_raw	Early age-related macular degeneration || id:ebi-a-GCST010723	ukb-d-30630_raw	ebi-a-GCST010723	105248	rs2494748	0.695384	0.157512	1.01105e-05
Apoliprotein A || id:ukb-d-30630_raw	Early age-related macular degeneration || id:ebi-a-GCST010723	ukb-d-30630_raw	ebi-a-GCST010723	105248	rs254559	0.711529	0.158023	6.71023e-06
Apoliprotein A || id:ukb-d-30630_raw	Early age-related macular degeneration || id:ebi-a-GCST010723	ukb-d-30630_raw	ebi-a-GCST010723	105248	rs261290	0.837183	0.161044	2.00941e-07
Apoliprotein A || id:ukb-d-30630_raw	Early age-related macular degeneration || id:ebi-a-GCST010723	ukb-d-30630_raw	ebi-a-GCST010723	105248	rs261337	0.711261	0.158008	6.74987e-06
Apoliprotein A || id:ukb-d-30630_raw	Early age-related macular degeneration || id:ebi-a-GCST010723	ukb-d-30630_raw	ebi-a-GCST010723	105248	rs2642438	0.709046	0.158145	7.34202e-06
Apoliprotein A || id:ukb-d-30630_raw	Early age-related macular degeneration || id:ebi-a-GCST010723	ukb-d-30630_raw	ebi-a-GCST010723	105248	rs2704234	0.707701	0.157765	7.2644e-06
Apoliprotein A || id:ukb-d-30630_raw	Early age-related macular degeneration || id:ebi-a-GCST010723	ukb-d-30630_raw	ebi-a-GCST010723	105248	rs2740488	0.665186	0.159242	2.95129e-05
Apoliprotein A || id:ukb-d-30630_raw	Early age-related macular degeneration || id:ebi-a-GCST010723	ukb-d-30630_raw	ebi-a-GCST010723	105248	rs2792751	0.728116	0.157909	4.00764e-06
Apoliprotein A || id:ukb-d-30630_raw	Early age-related macular degeneration || id:ebi-a-GCST010723	ukb-d-30630_raw	ebi-a-GCST010723	105248	rs2804894	0.702565	0.156996	7.6393e-06
Apoliprotein A || id:ukb-d-30630_raw	Early age-related macular degeneration || id:ebi-a-GCST010723	ukb-d-30630_raw	ebi-a-GCST010723	105248	rs2862954	0.713096	0.158074	6.44756e-06
Apoliprotein A || id:ukb-d-30630_raw	Early age-related macular degeneration || id:ebi-a-GCST010723	ukb-d-30630_raw	ebi-a-GCST010723	105248	rs2923078	0.714886	0.157944	6.00523e-06
Apoliprotein A || id:ukb-d-30630_raw	Early age-related macular degeneration || id:ebi-a-GCST010723	ukb-d-30630_raw	ebi-a-GCST010723	105248	rs2925979	0.714311	0.158125	6.26043e-06
Apoliprotein A || id:ukb-d-30630_raw	Early age-related macular degeneration || id:ebi-a-GCST010723	ukb-d-30630_raw	ebi-a-GCST010723	105248	rs2965169	0.708315	0.157857	7.22091e-06
Apoliprotein A || id:ukb-d-30630_raw	Early age-related macular degeneration || id:ebi-a-GCST010723	ukb-d-30630_raw	ebi-a-GCST010723	105248	rs2980858	0.701719	0.15678	7.61158e-06
Apoliprotein A || id:ukb-d-30630_raw	Early age-related macular degeneration || id:ebi-a-GCST010723	ukb-d-30630_raw	ebi-a-GCST010723	105248	rs3016593	0.712179	0.157974	6.53785e-06
Apoliprotein A || id:ukb-d-30630_raw	Early age-related macular degeneration || id:ebi-a-GCST010723	ukb-d-30630_raw	ebi-a-GCST010723	105248	rs3039101	0.717326	0.157721	5.41383e-06
Apoliprotein A || id:ukb-d-30630_raw	Early age-related macular degeneration || id:ebi-a-GCST010723	ukb-d-30630_raw	ebi-a-GCST010723	105248	rs33983129	0.715469	0.157817	5.80009e-06
Apoliprotein A || id:ukb-d-30630_raw	Early age-related macular degeneration || id:ebi-a-GCST010723	ukb-d-30630_raw	ebi-a-GCST010723	105248	rs34076541	0.709224	0.157914	7.08259e-06
Apoliprotein A || id:ukb-d-30630_raw	Early age-related macular degeneration || id:ebi-a-GCST010723	ukb-d-30630_raw	ebi-a-GCST010723	105248	rs34138141	0.712922	0.157985	6.40431e-06
Apoliprotein A || id:ukb-d-30630_raw	Early age-related macular degeneration || id:ebi-a-GCST010723	ukb-d-30630_raw	ebi-a-GCST010723	105248	rs34265539	0.720308	0.157213	4.61129e-06
Apoliprotein A || id:ukb-d-30630_raw	Early age-related macular degeneration || id:ebi-a-GCST010723	ukb-d-30630_raw	ebi-a-GCST010723	105248	rs34397747	0.720296	0.15762	4.88093e-06
Apoliprotein A || id:ukb-d-30630_raw	Early age-related macular degeneration || id:ebi-a-GCST010723	ukb-d-30630_raw	ebi-a-GCST010723	105248	rs34663616	0.713221	0.158072	6.42167e-06
Apoliprotein A || id:ukb-d-30630_raw	Early age-related macular degeneration || id:ebi-a-GCST010723	ukb-d-30630_raw	ebi-a-GCST010723	105248	rs34712273	0.704921	0.157444	7.55952e-06
Apoliprotein A || id:ukb-d-30630_raw	Early age-related macular degeneration || id:ebi-a-GCST010723	ukb-d-30630_raw	ebi-a-GCST010723	105248	rs34767118	0.712378	0.157969	6.49512e-06
Apoliprotein A || id:ukb-d-30630_raw	Early age-related macular degeneration || id:ebi-a-GCST010723	ukb-d-30630_raw	ebi-a-GCST010723	105248	rs34931250	0.707861	0.157958	7.4182e-06
Apoliprotein A || id:ukb-d-30630_raw	Early age-related macular degeneration || id:ebi-a-GCST010723	ukb-d-30630_raw	ebi-a-GCST010723	105248	rs34999031	0.71275	0.157869	6.33702e-06
Apoliprotein A || id:ukb-d-30630_raw	Early age-related macular degeneration || id:ebi-a-GCST010723	ukb-d-30630_raw	ebi-a-GCST010723	105248	rs35135293	0.706921	0.157956	7.62599e-06
Apoliprotein A || id:ukb-d-30630_raw	Early age-related macular degeneration || id:ebi-a-GCST010723	ukb-d-30630_raw	ebi-a-GCST010723	105248	rs35229763	0.717817	0.157449	5.13896e-06
Apoliprotein A || id:ukb-d-30630_raw	Early age-related macular degeneration || id:ebi-a-GCST010723	ukb-d-30630_raw	ebi-a-GCST010723	105248	rs35580554	0.710776	0.157899	6.74914e-06
Apoliprotein A || id:ukb-d-30630_raw	Early age-related macular degeneration || id:ebi-a-GCST010723	ukb-d-30630_raw	ebi-a-GCST010723	105248	rs35628716	0.724175	0.157021	3.98877e-06
Apoliprotein A || id:ukb-d-30630_raw	Early age-related macular degeneration || id:ebi-a-GCST010723	ukb-d-30630_raw	ebi-a-GCST010723	105248	rs35774774	0.711061	0.157948	6.73569e-06
Apoliprotein A || id:ukb-d-30630_raw	Early age-related macular degeneration || id:ebi-a-GCST010723	ukb-d-30630_raw	ebi-a-GCST010723	105248	rs367070	0.70614	0.158177	8.0355e-06
Apoliprotein A || id:ukb-d-30630_raw	Early age-related macular degeneration || id:ebi-a-GCST010723	ukb-d-30630_raw	ebi-a-GCST010723	105248	rs367677	0.705516	0.157473	7.45636e-06
Apoliprotein A || id:ukb-d-30630_raw	Early age-related macular degeneration || id:ebi-a-GCST010723	ukb-d-30630_raw	ebi-a-GCST010723	105248	rs3732356	0.71156	0.158051	6.72839e-06
Apoliprotein A || id:ukb-d-30630_raw	Early age-related macular degeneration || id:ebi-a-GCST010723	ukb-d-30630_raw	ebi-a-GCST010723	105248	rs3747207	0.715097	0.157935	5.96055e-06
Apoliprotein A || id:ukb-d-30630_raw	Early age-related macular degeneration || id:ebi-a-GCST010723	ukb-d-30630_raw	ebi-a-GCST010723	105248	rs3747973	0.706433	0.157578	7.35757e-06
Apoliprotein A || id:ukb-d-30630_raw	Early age-related macular degeneration || id:ebi-a-GCST010723	ukb-d-30630_raw	ebi-a-GCST010723	105248	rs3749748	0.711648	0.158037	6.69853e-06
Apoliprotein A || id:ukb-d-30630_raw	Early age-related macular degeneration || id:ebi-a-GCST010723	ukb-d-30630_raw	ebi-a-GCST010723	105248	rs3752440	0.712442	0.157936	6.45347e-06
Apoliprotein A || id:ukb-d-30630_raw	Early age-related macular degeneration || id:ebi-a-GCST010723	ukb-d-30630_raw	ebi-a-GCST010723	105248	rs3761123	0.715992	0.157838	5.72656e-06
Apoliprotein A || id:ukb-d-30630_raw	Early age-related macular degeneration || id:ebi-a-GCST010723	ukb-d-30630_raw	ebi-a-GCST010723	105248	rs3798233	0.708755	0.157935	7.20141e-06
Apoliprotein A || id:ukb-d-30630_raw	Early age-related macular degeneration || id:ebi-a-GCST010723	ukb-d-30630_raw	ebi-a-GCST010723	105248	rs3803800	0.70832	0.157804	7.1693e-06
Apoliprotein A || id:ukb-d-30630_raw	Early age-related macular degeneration || id:ebi-a-GCST010723	ukb-d-30630_raw	ebi-a-GCST010723	105248	rs40270	0.71646	0.157902	5.69585e-06
Apoliprotein A || id:ukb-d-30630_raw	Early age-related macular degeneration || id:ebi-a-GCST010723	ukb-d-30630_raw	ebi-a-GCST010723	105248	rs4052908	0.708137	0.157619	7.03228e-06
Apoliprotein A || id:ukb-d-30630_raw	Early age-related macular degeneration || id:ebi-a-GCST010723	ukb-d-30630_raw	ebi-a-GCST010723	105248	rs41272086	0.7092	0.158018	7.18577e-06
Apoliprotein A || id:ukb-d-30630_raw	Early age-related macular degeneration || id:ebi-a-GCST010723	ukb-d-30630_raw	ebi-a-GCST010723	105248	rs4239651	0.711614	0.15803	6.69893e-06
Apoliprotein A || id:ukb-d-30630_raw	Early age-related macular degeneration || id:ebi-a-GCST010723	ukb-d-30630_raw	ebi-a-GCST010723	105248	rs429358	0.635403	0.156414	4.85869e-05
Apoliprotein A || id:ukb-d-30630_raw	Early age-related macular degeneration || id:ebi-a-GCST010723	ukb-d-30630_raw	ebi-a-GCST010723	105248	rs4330777	0.715419	0.157769	5.77145e-06
Apoliprotein A || id:ukb-d-30630_raw	Early age-related macular degeneration || id:ebi-a-GCST010723	ukb-d-30630_raw	ebi-a-GCST010723	105248	rs4344355	0.734144	0.157617	3.19653e-06
Apoliprotein A || id:ukb-d-30630_raw	Early age-related macular degeneration || id:ebi-a-GCST010723	ukb-d-30630_raw	ebi-a-GCST010723	105248	rs4660808	0.734076	0.157302	3.06106e-06
Apoliprotein A || id:ukb-d-30630_raw	Early age-related macular degeneration || id:ebi-a-GCST010723	ukb-d-30630_raw	ebi-a-GCST010723	105248	rs4714556	0.70859	0.157822	7.12909e-06
Apoliprotein A || id:ukb-d-30630_raw	Early age-related macular degeneration || id:ebi-a-GCST010723	ukb-d-30630_raw	ebi-a-GCST010723	105248	rs4767078	0.71745	0.157238	5.04692e-06
Apoliprotein A || id:ukb-d-30630_raw	Early age-related macular degeneration || id:ebi-a-GCST010723	ukb-d-30630_raw	ebi-a-GCST010723	105248	rs4790310	0.717719	0.157451	5.15551e-06
Apoliprotein A || id:ukb-d-30630_raw	Early age-related macular degeneration || id:ebi-a-GCST010723	ukb-d-30630_raw	ebi-a-GCST010723	105248	rs4795386	0.706047	0.157924	7.79222e-06
Apoliprotein A || id:ukb-d-30630_raw	Early age-related macular degeneration || id:ebi-a-GCST010723	ukb-d-30630_raw	ebi-a-GCST010723	105248	rs4805881	0.709563	0.15803	7.12013e-06
Apoliprotein A || id:ukb-d-30630_raw	Early age-related macular degeneration || id:ebi-a-GCST010723	ukb-d-30630_raw	ebi-a-GCST010723	105248	rs4860948	0.729835	0.155724	2.77629e-06
Apoliprotein A || id:ukb-d-30630_raw	Early age-related macular degeneration || id:ebi-a-GCST010723	ukb-d-30630_raw	ebi-a-GCST010723	105248	rs4883201	0.709853	0.157938	6.97328e-06
Apoliprotein A || id:ukb-d-30630_raw	Early age-related macular degeneration || id:ebi-a-GCST010723	ukb-d-30630_raw	ebi-a-GCST010723	105248	rs4930352	0.715358	0.157904	5.8893e-06
Apoliprotein A || id:ukb-d-30630_raw	Early age-related macular degeneration || id:ebi-a-GCST010723	ukb-d-30630_raw	ebi-a-GCST010723	105248	rs4939883	0.719969	0.160208	6.99064e-06
Apoliprotein A || id:ukb-d-30630_raw	Early age-related macular degeneration || id:ebi-a-GCST010723	ukb-d-30630_raw	ebi-a-GCST010723	105248	rs49675	0.716848	0.157617	5.41519e-06
Apoliprotein A || id:ukb-d-30630_raw	Early age-related macular degeneration || id:ebi-a-GCST010723	ukb-d-30630_raw	ebi-a-GCST010723	105248	rs55710224	0.71337	0.157906	6.25175e-06
Apoliprotein A || id:ukb-d-30630_raw	Early age-related macular degeneration || id:ebi-a-GCST010723	ukb-d-30630_raw	ebi-a-GCST010723	105248	rs557933	0.704111	0.157749	8.06313e-06
Apoliprotein A || id:ukb-d-30630_raw	Early age-related macular degeneration || id:ebi-a-GCST010723	ukb-d-30630_raw	ebi-a-GCST010723	105248	rs559355	0.724237	0.15803	4.5853e-06
Apoliprotein A || id:ukb-d-30630_raw	Early age-related macular degeneration || id:ebi-a-GCST010723	ukb-d-30630_raw	ebi-a-GCST010723	105248	rs59104589	0.710696	0.157987	6.84557e-06
Apoliprotein A || id:ukb-d-30630_raw	Early age-related macular degeneration || id:ebi-a-GCST010723	ukb-d-30630_raw	ebi-a-GCST010723	105248	rs59347135	0.716729	0.15819	5.87547e-06
Apoliprotein A || id:ukb-d-30630_raw	Early age-related macular degeneration || id:ebi-a-GCST010723	ukb-d-30630_raw	ebi-a-GCST010723	105248	rs60437214	0.716	0.157712	5.6273e-06
Apoliprotein A || id:ukb-d-30630_raw	Early age-related macular degeneration || id:ebi-a-GCST010723	ukb-d-30630_raw	ebi-a-GCST010723	105248	rs6066427	0.71408	0.157896	6.11232e-06
Apoliprotein A || id:ukb-d-30630_raw	Early age-related macular degeneration || id:ebi-a-GCST010723	ukb-d-30630_raw	ebi-a-GCST010723	105248	rs6088461	0.715036	0.15785	5.90278e-06
Apoliprotein A || id:ukb-d-30630_raw	Early age-related macular degeneration || id:ebi-a-GCST010723	ukb-d-30630_raw	ebi-a-GCST010723	105248	rs61352607	0.717679	0.158068	5.6172e-06
Apoliprotein A || id:ukb-d-30630_raw	Early age-related macular degeneration || id:ebi-a-GCST010723	ukb-d-30630_raw	ebi-a-GCST010723	105248	rs613808	0.771618	0.159177	1.24996e-06
Apoliprotein A || id:ukb-d-30630_raw	Early age-related macular degeneration || id:ebi-a-GCST010723	ukb-d-30630_raw	ebi-a-GCST010723	105248	rs61778883	0.708676	0.15769	6.98668e-06
Apoliprotein A || id:ukb-d-30630_raw	Early age-related macular degeneration || id:ebi-a-GCST010723	ukb-d-30630_raw	ebi-a-GCST010723	105248	rs61854123	0.698316	0.157556	9.32917e-06
Apoliprotein A || id:ukb-d-30630_raw	Early age-related macular degeneration || id:ebi-a-GCST010723	ukb-d-30630_raw	ebi-a-GCST010723	105248	rs61980899	0.707112	0.157686	7.31532e-06
Apoliprotein A || id:ukb-d-30630_raw	Early age-related macular degeneration || id:ebi-a-GCST010723	ukb-d-30630_raw	ebi-a-GCST010723	105248	rs62114506	0.708139	0.157756	7.16164e-06
Apoliprotein A || id:ukb-d-30630_raw	Early age-related macular degeneration || id:ebi-a-GCST010723	ukb-d-30630_raw	ebi-a-GCST010723	105248	rs62369502	0.712152	0.157964	6.53419e-06
Apoliprotein A || id:ukb-d-30630_raw	Early age-related macular degeneration || id:ebi-a-GCST010723	ukb-d-30630_raw	ebi-a-GCST010723	105248	rs62453447	0.710566	0.157945	6.83323e-06
Apoliprotein A || id:ukb-d-30630_raw	Early age-related macular degeneration || id:ebi-a-GCST010723	ukb-d-30630_raw	ebi-a-GCST010723	105248	rs62521590	0.711186	0.157914	6.68034e-06
Apoliprotein A || id:ukb-d-30630_raw	Early age-related macular degeneration || id:ebi-a-GCST010723	ukb-d-30630_raw	ebi-a-GCST010723	105248	rs633695	0.831264	0.157535	1.31533e-07
Apoliprotein A || id:ukb-d-30630_raw	Early age-related macular degeneration || id:ebi-a-GCST010723	ukb-d-30630_raw	ebi-a-GCST010723	105248	rs635634	0.706019	0.158003	7.88078e-06
Apoliprotein A || id:ukb-d-30630_raw	Early age-related macular degeneration || id:ebi-a-GCST010723	ukb-d-30630_raw	ebi-a-GCST010723	105248	rs6420186	0.703268	0.157339	7.83084e-06
Apoliprotein A || id:ukb-d-30630_raw	Early age-related macular degeneration || id:ebi-a-GCST010723	ukb-d-30630_raw	ebi-a-GCST010723	105248	rs6505176	0.712202	0.157971	6.53119e-06
Apoliprotein A || id:ukb-d-30630_raw	Early age-related macular degeneration || id:ebi-a-GCST010723	ukb-d-30630_raw	ebi-a-GCST010723	105248	rs6554195	0.706117	0.157623	7.47232e-06
Apoliprotein A || id:ukb-d-30630_raw	Early age-related macular degeneration || id:ebi-a-GCST010723	ukb-d-30630_raw	ebi-a-GCST010723	105248	rs657624	0.713871	0.157944	6.19075e-06
Apoliprotein A || id:ukb-d-30630_raw	Early age-related macular degeneration || id:ebi-a-GCST010723	ukb-d-30630_raw	ebi-a-GCST010723	105248	rs6698842	0.708826	0.157865	7.11998e-06
Apoliprotein A || id:ukb-d-30630_raw	Early age-related macular degeneration || id:ebi-a-GCST010723	ukb-d-30630_raw	ebi-a-GCST010723	105248	rs6754311	0.710347	0.158017	6.9441e-06
Apoliprotein A || id:ukb-d-30630_raw	Early age-related macular degeneration || id:ebi-a-GCST010723	ukb-d-30630_raw	ebi-a-GCST010723	105248	rs6762415	0.716395	0.157647	5.51189e-06
Apoliprotein A || id:ukb-d-30630_raw	Early age-related macular degeneration || id:ebi-a-GCST010723	ukb-d-30630_raw	ebi-a-GCST010723	105248	rs6765484	0.69136	0.156076	9.43874e-06
Apoliprotein A || id:ukb-d-30630_raw	Early age-related macular degeneration || id:ebi-a-GCST010723	ukb-d-30630_raw	ebi-a-GCST010723	105248	rs686030	0.703884	0.158423	8.86849e-06
Apoliprotein A || id:ukb-d-30630_raw	Early age-related macular degeneration || id:ebi-a-GCST010723	ukb-d-30630_raw	ebi-a-GCST010723	105248	rs703966	0.711686	0.157994	6.65233e-06
Apoliprotein A || id:ukb-d-30630_raw	Early age-related macular degeneration || id:ebi-a-GCST010723	ukb-d-30630_raw	ebi-a-GCST010723	105248	rs7136506	0.710333	0.158162	7.08309e-06
Apoliprotein A || id:ukb-d-30630_raw	Early age-related macular degeneration || id:ebi-a-GCST010723	ukb-d-30630_raw	ebi-a-GCST010723	105248	rs71586027	0.701097	0.157187	8.18583e-06
Apoliprotein A || id:ukb-d-30630_raw	Early age-related macular degeneration || id:ebi-a-GCST010723	ukb-d-30630_raw	ebi-a-GCST010723	105248	rs7170463	0.718858	0.157548	5.04762e-06
Apoliprotein A || id:ukb-d-30630_raw	Early age-related macular degeneration || id:ebi-a-GCST010723	ukb-d-30630_raw	ebi-a-GCST010723	105248	rs7238484	0.704758	0.157754	7.91584e-06
Apoliprotein A || id:ukb-d-30630_raw	Early age-related macular degeneration || id:ebi-a-GCST010723	ukb-d-30630_raw	ebi-a-GCST010723	105248	rs72836561	0.678509	0.157133	1.57407e-05
Apoliprotein A || id:ukb-d-30630_raw	Early age-related macular degeneration || id:ebi-a-GCST010723	ukb-d-30630_raw	ebi-a-GCST010723	105248	rs7286807	0.712711	0.157966	6.42829e-06
Apoliprotein A || id:ukb-d-30630_raw	Early age-related macular degeneration || id:ebi-a-GCST010723	ukb-d-30630_raw	ebi-a-GCST010723	105248	rs72959041	0.710213	0.15791	6.87301e-06
Apoliprotein A || id:ukb-d-30630_raw	Early age-related macular degeneration || id:ebi-a-GCST010723	ukb-d-30630_raw	ebi-a-GCST010723	105248	rs73052033	0.722424	0.156737	4.04321e-06
Apoliprotein A || id:ukb-d-30630_raw	Early age-related macular degeneration || id:ebi-a-GCST010723	ukb-d-30630_raw	ebi-a-GCST010723	105248	rs7305678	0.711311	0.157968	6.70355e-06
Apoliprotein A || id:ukb-d-30630_raw	Early age-related macular degeneration || id:ebi-a-GCST010723	ukb-d-30630_raw	ebi-a-GCST010723	105248	rs7308864	0.704243	0.157821	8.10873e-06
Apoliprotein A || id:ukb-d-30630_raw	Early age-related macular degeneration || id:ebi-a-GCST010723	ukb-d-30630_raw	ebi-a-GCST010723	105248	rs73090625	0.714546	0.157814	5.96069e-06
Apoliprotein A || id:ukb-d-30630_raw	Early age-related macular degeneration || id:ebi-a-GCST010723	ukb-d-30630_raw	ebi-a-GCST010723	105248	rs73216701	0.713255	0.157948	6.30882e-06
Apoliprotein A || id:ukb-d-30630_raw	Early age-related macular degeneration || id:ebi-a-GCST010723	ukb-d-30630_raw	ebi-a-GCST010723	105248	rs74025321	0.709911	0.157949	6.97164e-06
Apoliprotein A || id:ukb-d-30630_raw	Early age-related macular degeneration || id:ebi-a-GCST010723	ukb-d-30630_raw	ebi-a-GCST010723	105248	rs752579	0.711893	0.157947	6.57024e-06
Apoliprotein A || id:ukb-d-30630_raw	Early age-related macular degeneration || id:ebi-a-GCST010723	ukb-d-30630_raw	ebi-a-GCST010723	105248	rs75657395	0.709961	0.157884	6.90057e-06
Apoliprotein A || id:ukb-d-30630_raw	Early age-related macular degeneration || id:ebi-a-GCST010723	ukb-d-30630_raw	ebi-a-GCST010723	105248	rs75911530	0.699973	0.158523	1.00728e-05
Apoliprotein A || id:ukb-d-30630_raw	Early age-related macular degeneration || id:ebi-a-GCST010723	ukb-d-30630_raw	ebi-a-GCST010723	105248	rs76213248	0.704202	0.157816	8.11294e-06
Apoliprotein A || id:ukb-d-30630_raw	Early age-related macular degeneration || id:ebi-a-GCST010723	ukb-d-30630_raw	ebi-a-GCST010723	105248	rs76428106	0.71097	0.157892	6.70329e-06
Apoliprotein A || id:ukb-d-30630_raw	Early age-related macular degeneration || id:ebi-a-GCST010723	ukb-d-30630_raw	ebi-a-GCST010723	105248	rs7686914	0.711298	0.158013	6.74698e-06
Apoliprotein A || id:ukb-d-30630_raw	Early age-related macular degeneration || id:ebi-a-GCST010723	ukb-d-30630_raw	ebi-a-GCST010723	105248	rs7783857	0.710374	0.15817	7.08162e-06
Apoliprotein A || id:ukb-d-30630_raw	Early age-related macular degeneration || id:ebi-a-GCST010723	ukb-d-30630_raw	ebi-a-GCST010723	105248	rs7794796	0.713023	0.157961	6.36363e-06
Apoliprotein A || id:ukb-d-30630_raw	Early age-related macular degeneration || id:ebi-a-GCST010723	ukb-d-30630_raw	ebi-a-GCST010723	105248	rs77960347	0.755615	0.159243	2.08456e-06
Apoliprotein A || id:ukb-d-30630_raw	Early age-related macular degeneration || id:ebi-a-GCST010723	ukb-d-30630_raw	ebi-a-GCST010723	105248	rs78132593	0.731672	0.156936	3.12776e-06
Apoliprotein A || id:ukb-d-30630_raw	Early age-related macular degeneration || id:ebi-a-GCST010723	ukb-d-30630_raw	ebi-a-GCST010723	105248	rs7836397	0.706837	0.157806	7.49401e-06
Apoliprotein A || id:ukb-d-30630_raw	Early age-related macular degeneration || id:ebi-a-GCST010723	ukb-d-30630_raw	ebi-a-GCST010723	105248	rs7844647	0.713284	0.157915	6.2759e-06
Apoliprotein A || id:ukb-d-30630_raw	Early age-related macular degeneration || id:ebi-a-GCST010723	ukb-d-30630_raw	ebi-a-GCST010723	105248	rs79506257	0.708346	0.157788	7.14797e-06
Apoliprotein A || id:ukb-d-30630_raw	Early age-related macular degeneration || id:ebi-a-GCST010723	ukb-d-30630_raw	ebi-a-GCST010723	105248	rs79953491	0.699597	0.157207	8.57997e-06
Apoliprotein A || id:ukb-d-30630_raw	Early age-related macular degeneration || id:ebi-a-GCST010723	ukb-d-30630_raw	ebi-a-GCST010723	105248	rs82825	0.716366	0.157764	5.60534e-06
Apoliprotein A || id:ukb-d-30630_raw	Early age-related macular degeneration || id:ebi-a-GCST010723	ukb-d-30630_raw	ebi-a-GCST010723	105248	rs851132	0.720353	0.157883	5.05276e-06
Apoliprotein A || id:ukb-d-30630_raw	Early age-related macular degeneration || id:ebi-a-GCST010723	ukb-d-30630_raw	ebi-a-GCST010723	105248	rs8938	0.719419	0.157104	4.66655e-06
Apoliprotein A || id:ukb-d-30630_raw	Early age-related macular degeneration || id:ebi-a-GCST010723	ukb-d-30630_raw	ebi-a-GCST010723	105248	rs900399	0.725742	0.156258	3.40881e-06
Apoliprotein A || id:ukb-d-30630_raw	Early age-related macular degeneration || id:ebi-a-GCST010723	ukb-d-30630_raw	ebi-a-GCST010723	105248	rs904770	0.70742	0.158003	7.56057e-06
Apoliprotein A || id:ukb-d-30630_raw	Early age-related macular degeneration || id:ebi-a-GCST010723	ukb-d-30630_raw	ebi-a-GCST010723	105248	rs921919	0.726589	0.157915	4.2018e-06
Apoliprotein A || id:ukb-d-30630_raw	Early age-related macular degeneration || id:ebi-a-GCST010723	ukb-d-30630_raw	ebi-a-GCST010723	105248	rs9248	0.716302	0.157714	5.57812e-06
Apoliprotein A || id:ukb-d-30630_raw	Early age-related macular degeneration || id:ebi-a-GCST010723	ukb-d-30630_raw	ebi-a-GCST010723	105248	rs9266834	0.706909	0.157708	7.38083e-06
Apoliprotein A || id:ukb-d-30630_raw	Early age-related macular degeneration || id:ebi-a-GCST010723	ukb-d-30630_raw	ebi-a-GCST010723	105248	rs9471972	0.709291	0.15816	7.30393e-06
Apoliprotein A || id:ukb-d-30630_raw	Early age-related macular degeneration || id:ebi-a-GCST010723	ukb-d-30630_raw	ebi-a-GCST010723	105248	rs9647335	0.713261	0.158107	6.44462e-06
Apoliprotein A || id:ukb-d-30630_raw	Early age-related macular degeneration || id:ebi-a-GCST010723	ukb-d-30630_raw	ebi-a-GCST010723	105248	rs975935	0.705872	0.157556	7.45959e-06
Apoliprotein A || id:ukb-d-30630_raw	Early age-related macular degeneration || id:ebi-a-GCST010723	ukb-d-30630_raw	ebi-a-GCST010723	105248	rs9930957	0.710525	0.157929	6.82665e-06
Apoliprotein A || id:ukb-d-30630_raw	Early age-related macular degeneration || id:ebi-a-GCST010723	ukb-d-30630_raw	ebi-a-GCST010723	105248	rs9977268	0.71182	0.157964	6.59906e-06
Apoliprotein A || id:ukb-d-30630_raw	Early age-related macular degeneration || id:ebi-a-GCST010723	ukb-d-30630_raw	ebi-a-GCST010723	105248	rs9987289	0.725448	0.158642	4.81115e-06
Apoliprotein A || id:ukb-d-30630_raw	Early age-related macular degeneration || id:ebi-a-GCST010723	ukb-d-30630_raw	ebi-a-GCST010723	105248	All	0.71162	0.157541	6.2705e-06
