# Supplementary material for: Causal effects of serum lipid biomarkers on early age-related macular degeneration using Mendelian randomization
Source: Genes Nutr. 2023 Jul 21;18:11. doi: 10.1186/s12263-023-00730-5 (PMC10362672; doi:10.1186/s12263-023-00730-5)
Supplement: Supplementary file 2 — Additional file 2: Tables S2 to S6. [file 12263_2023_730_MOESM2_ESM.zip › table_s3_ukb-d-30640_raw_ApoB_ESM.xlsx]

## Sheet: table_s3_ukb-d-30640_raw_ApoB
exposure	outcome	id.exposure	id.outcome	samplesize	SNP	b	se	p
Apoliprotein B || id:ukb-d-30640_raw	Early age-related macular degeneration || id:ebi-a-GCST010723	ukb-d-30640_raw	ebi-a-GCST010723	105248	rs10087526	-0.655978	0.164041	6.36454e-05
Apoliprotein B || id:ukb-d-30640_raw	Early age-related macular degeneration || id:ebi-a-GCST010723	ukb-d-30640_raw	ebi-a-GCST010723	105248	rs10448340	-0.65831	0.16371	5.79066e-05
Apoliprotein B || id:ukb-d-30640_raw	Early age-related macular degeneration || id:ebi-a-GCST010723	ukb-d-30640_raw	ebi-a-GCST010723	105248	rs1061537	-0.659637	0.163557	5.50526e-05
Apoliprotein B || id:ukb-d-30640_raw	Early age-related macular degeneration || id:ebi-a-GCST010723	ukb-d-30640_raw	ebi-a-GCST010723	105248	rs1065853	-0.683621	0.191547	0.000358428
Apoliprotein B || id:ukb-d-30640_raw	Early age-related macular degeneration || id:ebi-a-GCST010723	ukb-d-30640_raw	ebi-a-GCST010723	105248	rs10794579	-0.650462	0.164047	7.3371e-05
Apoliprotein B || id:ukb-d-30640_raw	Early age-related macular degeneration || id:ebi-a-GCST010723	ukb-d-30640_raw	ebi-a-GCST010723	105248	rs1081105	-0.632893	0.165574	0.000132151
Apoliprotein B || id:ukb-d-30640_raw	Early age-related macular degeneration || id:ebi-a-GCST010723	ukb-d-30640_raw	ebi-a-GCST010723	105248	rs10832963	-0.646632	0.163744	7.84678e-05
Apoliprotein B || id:ukb-d-30640_raw	Early age-related macular degeneration || id:ebi-a-GCST010723	ukb-d-30640_raw	ebi-a-GCST010723	105248	rs10846740	-0.647175	0.163212	7.33188e-05
Apoliprotein B || id:ukb-d-30640_raw	Early age-related macular degeneration || id:ebi-a-GCST010723	ukb-d-30640_raw	ebi-a-GCST010723	105248	rs10876451	-0.659032	0.163354	5.47499e-05
Apoliprotein B || id:ukb-d-30640_raw	Early age-related macular degeneration || id:ebi-a-GCST010723	ukb-d-30640_raw	ebi-a-GCST010723	105248	rs10910476	-0.652287	0.164117	7.05216e-05
Apoliprotein B || id:ukb-d-30640_raw	Early age-related macular degeneration || id:ebi-a-GCST010723	ukb-d-30640_raw	ebi-a-GCST010723	105248	rs10953298	-0.652281	0.164145	7.07291e-05
Apoliprotein B || id:ukb-d-30640_raw	Early age-related macular degeneration || id:ebi-a-GCST010723	ukb-d-30640_raw	ebi-a-GCST010723	105248	rs11047939	-0.65725	0.163667	5.92502e-05
Apoliprotein B || id:ukb-d-30640_raw	Early age-related macular degeneration || id:ebi-a-GCST010723	ukb-d-30640_raw	ebi-a-GCST010723	105248	rs11149612	-0.649503	0.164077	7.54133e-05
Apoliprotein B || id:ukb-d-30640_raw	Early age-related macular degeneration || id:ebi-a-GCST010723	ukb-d-30640_raw	ebi-a-GCST010723	105248	rs113177823	-0.647366	0.163651	7.62855e-05
Apoliprotein B || id:ukb-d-30640_raw	Early age-related macular degeneration || id:ebi-a-GCST010723	ukb-d-30640_raw	ebi-a-GCST010723	105248	rs11320208	-0.661082	0.16386	5.47317e-05
Apoliprotein B || id:ukb-d-30640_raw	Early age-related macular degeneration || id:ebi-a-GCST010723	ukb-d-30640_raw	ebi-a-GCST010723	105248	rs114437278	-0.645372	0.162207	6.92964e-05
Apoliprotein B || id:ukb-d-30640_raw	Early age-related macular degeneration || id:ebi-a-GCST010723	ukb-d-30640_raw	ebi-a-GCST010723	105248	rs115478735	-0.653122	0.164253	6.9989e-05
Apoliprotein B || id:ukb-d-30640_raw	Early age-related macular degeneration || id:ebi-a-GCST010723	ukb-d-30640_raw	ebi-a-GCST010723	105248	rs115739682	-0.652282	0.164064	7.01491e-05
Apoliprotein B || id:ukb-d-30640_raw	Early age-related macular degeneration || id:ebi-a-GCST010723	ukb-d-30640_raw	ebi-a-GCST010723	105248	rs11591147	-0.692978	0.165994	2.98349e-05
Apoliprotein B || id:ukb-d-30640_raw	Early age-related macular degeneration || id:ebi-a-GCST010723	ukb-d-30640_raw	ebi-a-GCST010723	105248	rs11601507	-0.652067	0.164208	7.15748e-05
Apoliprotein B || id:ukb-d-30640_raw	Early age-related macular degeneration || id:ebi-a-GCST010723	ukb-d-30640_raw	ebi-a-GCST010723	105248	rs11621792	-0.639412	0.162637	8.44096e-05
Apoliprotein B || id:ukb-d-30640_raw	Early age-related macular degeneration || id:ebi-a-GCST010723	ukb-d-30640_raw	ebi-a-GCST010723	105248	rs116734477	-0.660904	0.16388	5.51056e-05
Apoliprotein B || id:ukb-d-30640_raw	Early age-related macular degeneration || id:ebi-a-GCST010723	ukb-d-30640_raw	ebi-a-GCST010723	105248	rs1169288	-0.64937	0.164129	7.60674e-05
Apoliprotein B || id:ukb-d-30640_raw	Early age-related macular degeneration || id:ebi-a-GCST010723	ukb-d-30640_raw	ebi-a-GCST010723	105248	rs11709868	-0.643753	0.163109	7.9217e-05
Apoliprotein B || id:ukb-d-30640_raw	Early age-related macular degeneration || id:ebi-a-GCST010723	ukb-d-30640_raw	ebi-a-GCST010723	105248	rs117233107	-0.65175	0.164049	7.10006e-05
Apoliprotein B || id:ukb-d-30640_raw	Early age-related macular degeneration || id:ebi-a-GCST010723	ukb-d-30640_raw	ebi-a-GCST010723	105248	rs117733303	-0.660048	0.163894	5.64251e-05
Apoliprotein B || id:ukb-d-30640_raw	Early age-related macular degeneration || id:ebi-a-GCST010723	ukb-d-30640_raw	ebi-a-GCST010723	105248	rs11775193	-0.649934	0.163969	7.3781e-05
Apoliprotein B || id:ukb-d-30640_raw	Early age-related macular degeneration || id:ebi-a-GCST010723	ukb-d-30640_raw	ebi-a-GCST010723	105248	rs118039278	-0.683311	0.162706	2.67295e-05
Apoliprotein B || id:ukb-d-30640_raw	Early age-related macular degeneration || id:ebi-a-GCST010723	ukb-d-30640_raw	ebi-a-GCST010723	105248	rs11888492	-0.653649	0.164076	6.78205e-05
Apoliprotein B || id:ukb-d-30640_raw	Early age-related macular degeneration || id:ebi-a-GCST010723	ukb-d-30640_raw	ebi-a-GCST010723	105248	rs11983987	-0.6509	0.164048	7.25584e-05
Apoliprotein B || id:ukb-d-30640_raw	Early age-related macular degeneration || id:ebi-a-GCST010723	ukb-d-30640_raw	ebi-a-GCST010723	105248	rs12151108	-0.685916	0.169469	5.17781e-05
Apoliprotein B || id:ukb-d-30640_raw	Early age-related macular degeneration || id:ebi-a-GCST010723	ukb-d-30640_raw	ebi-a-GCST010723	105248	rs12179053	-0.647977	0.163922	7.71873e-05
Apoliprotein B || id:ukb-d-30640_raw	Early age-related macular degeneration || id:ebi-a-GCST010723	ukb-d-30640_raw	ebi-a-GCST010723	105248	rs12208357	-0.6506	0.164551	7.69219e-05
Apoliprotein B || id:ukb-d-30640_raw	Early age-related macular degeneration || id:ebi-a-GCST010723	ukb-d-30640_raw	ebi-a-GCST010723	105248	rs12313762	-0.658102	0.163832	5.8962e-05
Apoliprotein B || id:ukb-d-30640_raw	Early age-related macular degeneration || id:ebi-a-GCST010723	ukb-d-30640_raw	ebi-a-GCST010723	105248	rs12442901	-0.662241	0.16265	4.66964e-05
Apoliprotein B || id:ukb-d-30640_raw	Early age-related macular degeneration || id:ebi-a-GCST010723	ukb-d-30640_raw	ebi-a-GCST010723	105248	rs12445804	-0.651294	0.164072	7.20025e-05
Apoliprotein B || id:ukb-d-30640_raw	Early age-related macular degeneration || id:ebi-a-GCST010723	ukb-d-30640_raw	ebi-a-GCST010723	105248	rs12466268	-0.650754	0.164162	7.3672e-05
Apoliprotein B || id:ukb-d-30640_raw	Early age-related macular degeneration || id:ebi-a-GCST010723	ukb-d-30640_raw	ebi-a-GCST010723	105248	rs12471768	-0.652029	0.164114	7.0966e-05
Apoliprotein B || id:ukb-d-30640_raw	Early age-related macular degeneration || id:ebi-a-GCST010723	ukb-d-30640_raw	ebi-a-GCST010723	105248	rs12597418	-0.658486	0.16387	5.86111e-05
Apoliprotein B || id:ukb-d-30640_raw	Early age-related macular degeneration || id:ebi-a-GCST010723	ukb-d-30640_raw	ebi-a-GCST010723	105248	rs12740374	-0.685496	0.172225	6.88458e-05
Apoliprotein B || id:ukb-d-30640_raw	Early age-related macular degeneration || id:ebi-a-GCST010723	ukb-d-30640_raw	ebi-a-GCST010723	105248	rs12916	-0.638968	0.1651	0.000108753
Apoliprotein B || id:ukb-d-30640_raw	Early age-related macular degeneration || id:ebi-a-GCST010723	ukb-d-30640_raw	ebi-a-GCST010723	105248	rs13066351	-0.662701	0.162953	4.76575e-05
Apoliprotein B || id:ukb-d-30640_raw	Early age-related macular degeneration || id:ebi-a-GCST010723	ukb-d-30640_raw	ebi-a-GCST010723	105248	rs13098031	-0.653478	0.164109	6.83424e-05
Apoliprotein B || id:ukb-d-30640_raw	Early age-related macular degeneration || id:ebi-a-GCST010723	ukb-d-30640_raw	ebi-a-GCST010723	105248	rs13108218	-0.647116	0.164075	8.01233e-05
Apoliprotein B || id:ukb-d-30640_raw	Early age-related macular degeneration || id:ebi-a-GCST010723	ukb-d-30640_raw	ebi-a-GCST010723	105248	rs1321257	-0.644322	0.163743	8.32151e-05
Apoliprotein B || id:ukb-d-30640_raw	Early age-related macular degeneration || id:ebi-a-GCST010723	ukb-d-30640_raw	ebi-a-GCST010723	105248	rs13389219	-0.653635	0.164149	6.8351e-05
Apoliprotein B || id:ukb-d-30640_raw	Early age-related macular degeneration || id:ebi-a-GCST010723	ukb-d-30640_raw	ebi-a-GCST010723	105248	rs13408439	-0.657224	0.163532	5.84592e-05
Apoliprotein B || id:ukb-d-30640_raw	Early age-related macular degeneration || id:ebi-a-GCST010723	ukb-d-30640_raw	ebi-a-GCST010723	105248	rs13702	-0.644629	0.164285	8.71491e-05
Apoliprotein B || id:ukb-d-30640_raw	Early age-related macular degeneration || id:ebi-a-GCST010723	ukb-d-30640_raw	ebi-a-GCST010723	105248	rs137928795	-0.646416	0.163525	7.71716e-05
Apoliprotein B || id:ukb-d-30640_raw	Early age-related macular degeneration || id:ebi-a-GCST010723	ukb-d-30640_raw	ebi-a-GCST010723	105248	rs140584594	-0.653258	0.16411	6.87366e-05
Apoliprotein B || id:ukb-d-30640_raw	Early age-related macular degeneration || id:ebi-a-GCST010723	ukb-d-30640_raw	ebi-a-GCST010723	105248	rs140798831	-0.642531	0.164668	9.54067e-05
Apoliprotein B || id:ukb-d-30640_raw	Early age-related macular degeneration || id:ebi-a-GCST010723	ukb-d-30640_raw	ebi-a-GCST010723	105248	rs141469619	-0.648689	0.163773	7.46638e-05
Apoliprotein B || id:ukb-d-30640_raw	Early age-related macular degeneration || id:ebi-a-GCST010723	ukb-d-30640_raw	ebi-a-GCST010723	105248	rs144926613	-0.647759	0.163685	7.57857e-05
Apoliprotein B || id:ukb-d-30640_raw	Early age-related macular degeneration || id:ebi-a-GCST010723	ukb-d-30640_raw	ebi-a-GCST010723	105248	rs145730801	-0.660846	0.162715	4.87835e-05
Apoliprotein B || id:ukb-d-30640_raw	Early age-related macular degeneration || id:ebi-a-GCST010723	ukb-d-30640_raw	ebi-a-GCST010723	105248	rs146534110	-0.649589	0.163865	7.36511e-05
Apoliprotein B || id:ukb-d-30640_raw	Early age-related macular degeneration || id:ebi-a-GCST010723	ukb-d-30640_raw	ebi-a-GCST010723	105248	rs146962013	-0.649963	0.164176	7.5281e-05
Apoliprotein B || id:ukb-d-30640_raw	Early age-related macular degeneration || id:ebi-a-GCST010723	ukb-d-30640_raw	ebi-a-GCST010723	105248	rs1471251	-0.653823	0.164111	6.77578e-05
Apoliprotein B || id:ukb-d-30640_raw	Early age-related macular degeneration || id:ebi-a-GCST010723	ukb-d-30640_raw	ebi-a-GCST010723	105248	rs147711004	-0.64935	0.165754	8.94515e-05
Apoliprotein B || id:ukb-d-30640_raw	Early age-related macular degeneration || id:ebi-a-GCST010723	ukb-d-30640_raw	ebi-a-GCST010723	105248	rs148601586	-0.652603	0.164459	7.24228e-05
Apoliprotein B || id:ukb-d-30640_raw	Early age-related macular degeneration || id:ebi-a-GCST010723	ukb-d-30640_raw	ebi-a-GCST010723	105248	rs149394327	-0.64991	0.164227	7.57753e-05
Apoliprotein B || id:ukb-d-30640_raw	Early age-related macular degeneration || id:ebi-a-GCST010723	ukb-d-30640_raw	ebi-a-GCST010723	105248	rs1672867	-0.645883	0.163489	7.79508e-05
Apoliprotein B || id:ukb-d-30640_raw	Early age-related macular degeneration || id:ebi-a-GCST010723	ukb-d-30640_raw	ebi-a-GCST010723	105248	rs16926246	-0.64741	0.163564	7.55347e-05
Apoliprotein B || id:ukb-d-30640_raw	Early age-related macular degeneration || id:ebi-a-GCST010723	ukb-d-30640_raw	ebi-a-GCST010723	105248	rs17050272	-0.652736	0.164261	7.0746e-05
Apoliprotein B || id:ukb-d-30640_raw	Early age-related macular degeneration || id:ebi-a-GCST010723	ukb-d-30640_raw	ebi-a-GCST010723	105248	rs17185536	-0.660929	0.163156	5.10191e-05
Apoliprotein B || id:ukb-d-30640_raw	Early age-related macular degeneration || id:ebi-a-GCST010723	ukb-d-30640_raw	ebi-a-GCST010723	105248	rs174564	-0.692794	0.161828	1.86001e-05
Apoliprotein B || id:ukb-d-30640_raw	Early age-related macular degeneration || id:ebi-a-GCST010723	ukb-d-30640_raw	ebi-a-GCST010723	105248	rs17725246	-0.644846	0.163963	8.39336e-05
Apoliprotein B || id:ukb-d-30640_raw	Early age-related macular degeneration || id:ebi-a-GCST010723	ukb-d-30640_raw	ebi-a-GCST010723	105248	rs1800562	-0.654786	0.164247	6.7027e-05
Apoliprotein B || id:ukb-d-30640_raw	Early age-related macular degeneration || id:ebi-a-GCST010723	ukb-d-30640_raw	ebi-a-GCST010723	105248	rs1808458	-0.654883	0.163988	6.51064e-05
Apoliprotein B || id:ukb-d-30640_raw	Early age-related macular degeneration || id:ebi-a-GCST010723	ukb-d-30640_raw	ebi-a-GCST010723	105248	rs183130	-0.570114	0.15421	0.000218172
Apoliprotein B || id:ukb-d-30640_raw	Early age-related macular degeneration || id:ebi-a-GCST010723	ukb-d-30640_raw	ebi-a-GCST010723	105248	rs1883711	-0.660537	0.164119	5.70355e-05
Apoliprotein B || id:ukb-d-30640_raw	Early age-related macular degeneration || id:ebi-a-GCST010723	ukb-d-30640_raw	ebi-a-GCST010723	105248	rs200191165	-0.655902	0.164105	6.41928e-05
Apoliprotein B || id:ukb-d-30640_raw	Early age-related macular degeneration || id:ebi-a-GCST010723	ukb-d-30640_raw	ebi-a-GCST010723	105248	rs2058122	-0.656749	0.163658	5.9965e-05
Apoliprotein B || id:ukb-d-30640_raw	Early age-related macular degeneration || id:ebi-a-GCST010723	ukb-d-30640_raw	ebi-a-GCST010723	105248	rs2075230	-0.64909	0.163899	7.48528e-05
Apoliprotein B || id:ukb-d-30640_raw	Early age-related macular degeneration || id:ebi-a-GCST010723	ukb-d-30640_raw	ebi-a-GCST010723	105248	rs2238162	-0.665307	0.163405	4.67075e-05
Apoliprotein B || id:ukb-d-30640_raw	Early age-related macular degeneration || id:ebi-a-GCST010723	ukb-d-30640_raw	ebi-a-GCST010723	105248	rs2476822	-0.651683	0.164097	7.14728e-05
Apoliprotein B || id:ukb-d-30640_raw	Early age-related macular degeneration || id:ebi-a-GCST010723	ukb-d-30640_raw	ebi-a-GCST010723	105248	rs2611867	-0.65559	0.164094	6.46337e-05
Apoliprotein B || id:ukb-d-30640_raw	Early age-related macular degeneration || id:ebi-a-GCST010723	ukb-d-30640_raw	ebi-a-GCST010723	105248	rs2618566	-0.654235	0.164366	6.88091e-05
Apoliprotein B || id:ukb-d-30640_raw	Early age-related macular degeneration || id:ebi-a-GCST010723	ukb-d-30640_raw	ebi-a-GCST010723	105248	rs272838	-0.652275	0.164138	7.06912e-05
Apoliprotein B || id:ukb-d-30640_raw	Early age-related macular degeneration || id:ebi-a-GCST010723	ukb-d-30640_raw	ebi-a-GCST010723	105248	rs2737263	-0.661975	0.163276	5.02793e-05
Apoliprotein B || id:ukb-d-30640_raw	Early age-related macular degeneration || id:ebi-a-GCST010723	ukb-d-30640_raw	ebi-a-GCST010723	105248	rs2738447	-0.67998	0.163575	3.22466e-05
Apoliprotein B || id:ukb-d-30640_raw	Early age-related macular degeneration || id:ebi-a-GCST010723	ukb-d-30640_raw	ebi-a-GCST010723	105248	rs278981	-0.650507	0.164009	7.30035e-05
Apoliprotein B || id:ukb-d-30640_raw	Early age-related macular degeneration || id:ebi-a-GCST010723	ukb-d-30640_raw	ebi-a-GCST010723	105248	rs2807848	-0.65354	0.16412	6.83155e-05
Apoliprotein B || id:ukb-d-30640_raw	Early age-related macular degeneration || id:ebi-a-GCST010723	ukb-d-30640_raw	ebi-a-GCST010723	105248	rs28807203	-0.633905	0.165674	0.000130127
Apoliprotein B || id:ukb-d-30640_raw	Early age-related macular degeneration || id:ebi-a-GCST010723	ukb-d-30640_raw	ebi-a-GCST010723	105248	rs3127580	-0.654918	0.164323	6.73265e-05
Apoliprotein B || id:ukb-d-30640_raw	Early age-related macular degeneration || id:ebi-a-GCST010723	ukb-d-30640_raw	ebi-a-GCST010723	105248	rs3214653	-0.641908	0.161729	7.21639e-05
Apoliprotein B || id:ukb-d-30640_raw	Early age-related macular degeneration || id:ebi-a-GCST010723	ukb-d-30640_raw	ebi-a-GCST010723	105248	rs34042070	-0.650804	0.164784	7.83318e-05
Apoliprotein B || id:ukb-d-30640_raw	Early age-related macular degeneration || id:ebi-a-GCST010723	ukb-d-30640_raw	ebi-a-GCST010723	105248	rs34071855	-0.651792	0.164091	7.1231e-05
Apoliprotein B || id:ukb-d-30640_raw	Early age-related macular degeneration || id:ebi-a-GCST010723	ukb-d-30640_raw	ebi-a-GCST010723	105248	rs34596921	-0.656648	0.164016	6.23981e-05
Apoliprotein B || id:ukb-d-30640_raw	Early age-related macular degeneration || id:ebi-a-GCST010723	ukb-d-30640_raw	ebi-a-GCST010723	105248	rs35081008	-0.653784	0.164266	6.89096e-05
Apoliprotein B || id:ukb-d-30640_raw	Early age-related macular degeneration || id:ebi-a-GCST010723	ukb-d-30640_raw	ebi-a-GCST010723	105248	rs35206901	-0.665135	0.163451	4.71484e-05
Apoliprotein B || id:ukb-d-30640_raw	Early age-related macular degeneration || id:ebi-a-GCST010723	ukb-d-30640_raw	ebi-a-GCST010723	105248	rs35363532	-0.651061	0.163987	7.18099e-05
Apoliprotein B || id:ukb-d-30640_raw	Early age-related macular degeneration || id:ebi-a-GCST010723	ukb-d-30640_raw	ebi-a-GCST010723	105248	rs3756772	-0.657067	0.16389	6.0925e-05
Apoliprotein B || id:ukb-d-30640_raw	Early age-related macular degeneration || id:ebi-a-GCST010723	ukb-d-30640_raw	ebi-a-GCST010723	105248	rs3779195	-0.650929	0.164095	7.28453e-05
Apoliprotein B || id:ukb-d-30640_raw	Early age-related macular degeneration || id:ebi-a-GCST010723	ukb-d-30640_raw	ebi-a-GCST010723	105248	rs3780181	-0.649416	0.163927	7.44434e-05
Apoliprotein B || id:ukb-d-30640_raw	Early age-related macular degeneration || id:ebi-a-GCST010723	ukb-d-30640_raw	ebi-a-GCST010723	105248	rs3860846	-0.645495	0.163112	7.57802e-05
Apoliprotein B || id:ukb-d-30640_raw	Early age-related macular degeneration || id:ebi-a-GCST010723	ukb-d-30640_raw	ebi-a-GCST010723	105248	rs4148784	-0.6563	0.164017	6.29626e-05
Apoliprotein B || id:ukb-d-30640_raw	Early age-related macular degeneration || id:ebi-a-GCST010723	ukb-d-30640_raw	ebi-a-GCST010723	105248	rs4307732	-0.665271	0.16393	4.94375e-05
Apoliprotein B || id:ukb-d-30640_raw	Early age-related macular degeneration || id:ebi-a-GCST010723	ukb-d-30640_raw	ebi-a-GCST010723	105248	rs440677	-0.660213	0.163208	5.2276e-05
Apoliprotein B || id:ukb-d-30640_raw	Early age-related macular degeneration || id:ebi-a-GCST010723	ukb-d-30640_raw	ebi-a-GCST010723	105248	rs4470903	-0.649268	0.164287	7.74876e-05
Apoliprotein B || id:ukb-d-30640_raw	Early age-related macular degeneration || id:ebi-a-GCST010723	ukb-d-30640_raw	ebi-a-GCST010723	105248	rs4661712	-0.653026	0.164093	6.90277e-05
Apoliprotein B || id:ukb-d-30640_raw	Early age-related macular degeneration || id:ebi-a-GCST010723	ukb-d-30640_raw	ebi-a-GCST010723	105248	rs4671050	-0.654363	0.16416	6.71593e-05
Apoliprotein B || id:ukb-d-30640_raw	Early age-related macular degeneration || id:ebi-a-GCST010723	ukb-d-30640_raw	ebi-a-GCST010723	105248	rs472495	-0.660722	0.164544	5.93301e-05
Apoliprotein B || id:ukb-d-30640_raw	Early age-related macular degeneration || id:ebi-a-GCST010723	ukb-d-30640_raw	ebi-a-GCST010723	105248	rs4738684	-0.661257	0.163924	5.4852e-05
Apoliprotein B || id:ukb-d-30640_raw	Early age-related macular degeneration || id:ebi-a-GCST010723	ukb-d-30640_raw	ebi-a-GCST010723	105248	rs4812975	-0.633512	0.163227	0.000103956
Apoliprotein B || id:ukb-d-30640_raw	Early age-related macular degeneration || id:ebi-a-GCST010723	ukb-d-30640_raw	ebi-a-GCST010723	105248	rs542049	-0.656214	0.164037	6.3234e-05
Apoliprotein B || id:ukb-d-30640_raw	Early age-related macular degeneration || id:ebi-a-GCST010723	ukb-d-30640_raw	ebi-a-GCST010723	105248	rs55714927	-0.65319	0.164262	6.99334e-05
Apoliprotein B || id:ukb-d-30640_raw	Early age-related macular degeneration || id:ebi-a-GCST010723	ukb-d-30640_raw	ebi-a-GCST010723	105248	rs55831924	-0.64257	0.163218	8.25483e-05
Apoliprotein B || id:ukb-d-30640_raw	Early age-related macular degeneration || id:ebi-a-GCST010723	ukb-d-30640_raw	ebi-a-GCST010723	105248	rs55843714	-0.649788	0.164224	7.5989e-05
Apoliprotein B || id:ukb-d-30640_raw	Early age-related macular degeneration || id:ebi-a-GCST010723	ukb-d-30640_raw	ebi-a-GCST010723	105248	rs562338	-0.645342	0.169298	0.000137915
Apoliprotein B || id:ukb-d-30640_raw	Early age-related macular degeneration || id:ebi-a-GCST010723	ukb-d-30640_raw	ebi-a-GCST010723	105248	rs581080	-0.657465	0.163658	5.88643e-05
Apoliprotein B || id:ukb-d-30640_raw	Early age-related macular degeneration || id:ebi-a-GCST010723	ukb-d-30640_raw	ebi-a-GCST010723	105248	rs5841064	-0.651092	0.163993	7.18016e-05
Apoliprotein B || id:ukb-d-30640_raw	Early age-related macular degeneration || id:ebi-a-GCST010723	ukb-d-30640_raw	ebi-a-GCST010723	105248	rs58542926	-0.667272	0.164762	5.1235e-05
Apoliprotein B || id:ukb-d-30640_raw	Early age-related macular degeneration || id:ebi-a-GCST010723	ukb-d-30640_raw	ebi-a-GCST010723	105248	rs59328596	-0.656052	0.163909	6.26648e-05
Apoliprotein B || id:ukb-d-30640_raw	Early age-related macular degeneration || id:ebi-a-GCST010723	ukb-d-30640_raw	ebi-a-GCST010723	105248	rs597808	-0.627916	0.159183	7.99295e-05
Apoliprotein B || id:ukb-d-30640_raw	Early age-related macular degeneration || id:ebi-a-GCST010723	ukb-d-30640_raw	ebi-a-GCST010723	105248	rs59784135	-0.653639	0.164126	6.8182e-05
Apoliprotein B || id:ukb-d-30640_raw	Early age-related macular degeneration || id:ebi-a-GCST010723	ukb-d-30640_raw	ebi-a-GCST010723	105248	rs59916403	-0.654757	0.164047	6.57196e-05
Apoliprotein B || id:ukb-d-30640_raw	Early age-related macular degeneration || id:ebi-a-GCST010723	ukb-d-30640_raw	ebi-a-GCST010723	105248	rs603424	-0.650903	0.164068	7.26998e-05
Apoliprotein B || id:ukb-d-30640_raw	Early age-related macular degeneration || id:ebi-a-GCST010723	ukb-d-30640_raw	ebi-a-GCST010723	105248	rs6090101	-0.658438	0.162998	5.35569e-05
Apoliprotein B || id:ukb-d-30640_raw	Early age-related macular degeneration || id:ebi-a-GCST010723	ukb-d-30640_raw	ebi-a-GCST010723	105248	rs6093446	-0.658043	0.163867	5.9263e-05
Apoliprotein B || id:ukb-d-30640_raw	Early age-related macular degeneration || id:ebi-a-GCST010723	ukb-d-30640_raw	ebi-a-GCST010723	105248	rs61433703	-0.653264	0.164106	6.87008e-05
Apoliprotein B || id:ukb-d-30640_raw	Early age-related macular degeneration || id:ebi-a-GCST010723	ukb-d-30640_raw	ebi-a-GCST010723	105248	rs62047932	-0.652294	0.164074	7.01979e-05
Apoliprotein B || id:ukb-d-30640_raw	Early age-related macular degeneration || id:ebi-a-GCST010723	ukb-d-30640_raw	ebi-a-GCST010723	105248	rs62118464	-0.656815	0.164045	6.2314e-05
Apoliprotein B || id:ukb-d-30640_raw	Early age-related macular degeneration || id:ebi-a-GCST010723	ukb-d-30640_raw	ebi-a-GCST010723	105248	rs62131897	-0.64645	0.163192	7.45438e-05
Apoliprotein B || id:ukb-d-30640_raw	Early age-related macular degeneration || id:ebi-a-GCST010723	ukb-d-30640_raw	ebi-a-GCST010723	105248	rs6475606	-0.669195	0.161146	3.28525e-05
Apoliprotein B || id:ukb-d-30640_raw	Early age-related macular degeneration || id:ebi-a-GCST010723	ukb-d-30640_raw	ebi-a-GCST010723	105248	rs6560499	-0.654256	0.164032	6.64659e-05
Apoliprotein B || id:ukb-d-30640_raw	Early age-related macular degeneration || id:ebi-a-GCST010723	ukb-d-30640_raw	ebi-a-GCST010723	105248	rs6667939	-0.655179	0.163777	6.32267e-05
Apoliprotein B || id:ukb-d-30640_raw	Early age-related macular degeneration || id:ebi-a-GCST010723	ukb-d-30640_raw	ebi-a-GCST010723	105248	rs68027833	-0.649066	0.164076	7.62497e-05
Apoliprotein B || id:ukb-d-30640_raw	Early age-related macular degeneration || id:ebi-a-GCST010723	ukb-d-30640_raw	ebi-a-GCST010723	105248	rs6874202	-0.633544	0.163391	0.000105545
Apoliprotein B || id:ukb-d-30640_raw	Early age-related macular degeneration || id:ebi-a-GCST010723	ukb-d-30640_raw	ebi-a-GCST010723	105248	rs7012637	-0.66175	0.163409	5.12947e-05
Apoliprotein B || id:ukb-d-30640_raw	Early age-related macular degeneration || id:ebi-a-GCST010723	ukb-d-30640_raw	ebi-a-GCST010723	105248	rs704	-0.654657	0.164133	6.64689e-05
Apoliprotein B || id:ukb-d-30640_raw	Early age-related macular degeneration || id:ebi-a-GCST010723	ukb-d-30640_raw	ebi-a-GCST010723	105248	rs7108486	-0.650582	0.163996	7.27632e-05
Apoliprotein B || id:ukb-d-30640_raw	Early age-related macular degeneration || id:ebi-a-GCST010723	ukb-d-30640_raw	ebi-a-GCST010723	105248	rs7140110	-0.645134	0.163778	8.17968e-05
Apoliprotein B || id:ukb-d-30640_raw	Early age-related macular degeneration || id:ebi-a-GCST010723	ukb-d-30640_raw	ebi-a-GCST010723	105248	rs71562509	-0.64583	0.163217	7.59356e-05
Apoliprotein B || id:ukb-d-30640_raw	Early age-related macular degeneration || id:ebi-a-GCST010723	ukb-d-30640_raw	ebi-a-GCST010723	105248	rs71628040	-0.649255	0.163897	7.45265e-05
Apoliprotein B || id:ukb-d-30640_raw	Early age-related macular degeneration || id:ebi-a-GCST010723	ukb-d-30640_raw	ebi-a-GCST010723	105248	rs7177289	-0.638428	0.162824	8.81935e-05
Apoliprotein B || id:ukb-d-30640_raw	Early age-related macular degeneration || id:ebi-a-GCST010723	ukb-d-30640_raw	ebi-a-GCST010723	105248	rs72631343	-0.655338	0.164119	6.52266e-05
Apoliprotein B || id:ukb-d-30640_raw	Early age-related macular degeneration || id:ebi-a-GCST010723	ukb-d-30640_raw	ebi-a-GCST010723	105248	rs72717661	-0.645561	0.163134	7.58183e-05
Apoliprotein B || id:ukb-d-30640_raw	Early age-related macular degeneration || id:ebi-a-GCST010723	ukb-d-30640_raw	ebi-a-GCST010723	105248	rs72750932	-0.66108	0.162819	4.90303e-05
Apoliprotein B || id:ukb-d-30640_raw	Early age-related macular degeneration || id:ebi-a-GCST010723	ukb-d-30640_raw	ebi-a-GCST010723	105248	rs72823013	-0.655963	0.163948	6.30672e-05
Apoliprotein B || id:ukb-d-30640_raw	Early age-related macular degeneration || id:ebi-a-GCST010723	ukb-d-30640_raw	ebi-a-GCST010723	105248	rs73034893	-0.647652	0.163605	7.53794e-05
Apoliprotein B || id:ukb-d-30640_raw	Early age-related macular degeneration || id:ebi-a-GCST010723	ukb-d-30640_raw	ebi-a-GCST010723	105248	rs73075609	-0.653276	0.164072	6.8443e-05
Apoliprotein B || id:ukb-d-30640_raw	Early age-related macular degeneration || id:ebi-a-GCST010723	ukb-d-30640_raw	ebi-a-GCST010723	105248	rs75321546	-0.650515	0.164091	7.35939e-05
Apoliprotein B || id:ukb-d-30640_raw	Early age-related macular degeneration || id:ebi-a-GCST010723	ukb-d-30640_raw	ebi-a-GCST010723	105248	rs75331444	-0.654615	0.164845	7.15463e-05
Apoliprotein B || id:ukb-d-30640_raw	Early age-related macular degeneration || id:ebi-a-GCST010723	ukb-d-30640_raw	ebi-a-GCST010723	105248	rs7534572	-0.639649	0.163737	9.36152e-05
Apoliprotein B || id:ukb-d-30640_raw	Early age-related macular degeneration || id:ebi-a-GCST010723	ukb-d-30640_raw	ebi-a-GCST010723	105248	rs75460349	-0.650906	0.164346	7.47665e-05
Apoliprotein B || id:ukb-d-30640_raw	Early age-related macular degeneration || id:ebi-a-GCST010723	ukb-d-30640_raw	ebi-a-GCST010723	105248	rs7608700	-0.653828	0.164	6.69868e-05
Apoliprotein B || id:ukb-d-30640_raw	Early age-related macular degeneration || id:ebi-a-GCST010723	ukb-d-30640_raw	ebi-a-GCST010723	105248	rs7640978	-0.650378	0.164171	7.44523e-05
Apoliprotein B || id:ukb-d-30640_raw	Early age-related macular degeneration || id:ebi-a-GCST010723	ukb-d-30640_raw	ebi-a-GCST010723	105248	rs7707394	-0.629444	0.162903	0.000111586
Apoliprotein B || id:ukb-d-30640_raw	Early age-related macular degeneration || id:ebi-a-GCST010723	ukb-d-30640_raw	ebi-a-GCST010723	105248	rs7734476	-0.65099	0.164248	7.38736e-05
Apoliprotein B || id:ukb-d-30640_raw	Early age-related macular degeneration || id:ebi-a-GCST010723	ukb-d-30640_raw	ebi-a-GCST010723	105248	rs7746081	-0.646598	0.164033	8.0846e-05
Apoliprotein B || id:ukb-d-30640_raw	Early age-related macular degeneration || id:ebi-a-GCST010723	ukb-d-30640_raw	ebi-a-GCST010723	105248	rs77542162	-0.635707	0.16342	0.000100231
Apoliprotein B || id:ukb-d-30640_raw	Early age-related macular degeneration || id:ebi-a-GCST010723	ukb-d-30640_raw	ebi-a-GCST010723	105248	rs7754914	-0.654794	0.163976	6.51781e-05
Apoliprotein B || id:ukb-d-30640_raw	Early age-related macular degeneration || id:ebi-a-GCST010723	ukb-d-30640_raw	ebi-a-GCST010723	105248	rs780094	-0.659451	0.164987	6.41526e-05
Apoliprotein B || id:ukb-d-30640_raw	Early age-related macular degeneration || id:ebi-a-GCST010723	ukb-d-30640_raw	ebi-a-GCST010723	105248	rs78173576	-0.652085	0.164074	7.05734e-05
Apoliprotein B || id:ukb-d-30640_raw	Early age-related macular degeneration || id:ebi-a-GCST010723	ukb-d-30640_raw	ebi-a-GCST010723	105248	rs799157	-0.653198	0.164111	6.88518e-05
Apoliprotein B || id:ukb-d-30640_raw	Early age-related macular degeneration || id:ebi-a-GCST010723	ukb-d-30640_raw	ebi-a-GCST010723	105248	rs8021180	-0.660904	0.163487	5.28713e-05
Apoliprotein B || id:ukb-d-30640_raw	Early age-related macular degeneration || id:ebi-a-GCST010723	ukb-d-30640_raw	ebi-a-GCST010723	105248	rs80276949	-0.653859	0.164034	6.71603e-05
Apoliprotein B || id:ukb-d-30640_raw	Early age-related macular degeneration || id:ebi-a-GCST010723	ukb-d-30640_raw	ebi-a-GCST010723	105248	rs896311	-0.658862	0.163601	5.64325e-05
Apoliprotein B || id:ukb-d-30640_raw	Early age-related macular degeneration || id:ebi-a-GCST010723	ukb-d-30640_raw	ebi-a-GCST010723	105248	rs9289196	-0.649245	0.163904	7.4593e-05
Apoliprotein B || id:ukb-d-30640_raw	Early age-related macular degeneration || id:ebi-a-GCST010723	ukb-d-30640_raw	ebi-a-GCST010723	105248	rs9296406	-0.650012	0.164135	7.48802e-05
Apoliprotein B || id:ukb-d-30640_raw	Early age-related macular degeneration || id:ebi-a-GCST010723	ukb-d-30640_raw	ebi-a-GCST010723	105248	rs9491697	-0.650086	0.164121	7.46276e-05
Apoliprotein B || id:ukb-d-30640_raw	Early age-related macular degeneration || id:ebi-a-GCST010723	ukb-d-30640_raw	ebi-a-GCST010723	105248	rs9616822	-0.650928	0.164078	7.27291e-05
Apoliprotein B || id:ukb-d-30640_raw	Early age-related macular degeneration || id:ebi-a-GCST010723	ukb-d-30640_raw	ebi-a-GCST010723	105248	rs964184	-0.627266	0.164685	0.000139598
Apoliprotein B || id:ukb-d-30640_raw	Early age-related macular degeneration || id:ebi-a-GCST010723	ukb-d-30640_raw	ebi-a-GCST010723	105248	rs9872326	-0.644686	0.162891	7.56501e-05
Apoliprotein B || id:ukb-d-30640_raw	Early age-related macular degeneration || id:ebi-a-GCST010723	ukb-d-30640_raw	ebi-a-GCST010723	105248	rs9884390	-0.639798	0.16185	7.71677e-05
Apoliprotein B || id:ukb-d-30640_raw	Early age-related macular degeneration || id:ebi-a-GCST010723	ukb-d-30640_raw	ebi-a-GCST010723	105248	rs9982111	-0.651399	0.164129	7.22257e-05
Apoliprotein B || id:ukb-d-30640_raw	Early age-related macular degeneration || id:ebi-a-GCST010723	ukb-d-30640_raw	ebi-a-GCST010723	105248	All	-0.652495	0.163528	6.60388e-05
