# Supplementary material for: Causal effects of serum lipid biomarkers on early age-related macular degeneration using Mendelian randomization
Source: Genes Nutr. 2023 Jul 21;18:11. doi: 10.1186/s12263-023-00730-5 (PMC10362672; doi:10.1186/s12263-023-00730-5)
Supplement: Supplementary file 2 — Additional file 2: Tables S2 to S6. [file 12263_2023_730_MOESM2_ESM.zip › table_s4_met-d-Total_C_CHOL_ESM.xlsx]

## Sheet: table_s4_met-d-Total_C_CHOL
exposure	outcome	id.exposure	id.outcome	samplesize	SNP	b	se	p
Total cholesterol || id:met-d-Total_C	Early age-related macular degeneration || id:ebi-a-GCST010723	met-d-Total_C	ebi-a-GCST010723	105248	rs102275	-0.15558	0.0719183	0.0305191
Total cholesterol || id:met-d-Total_C	Early age-related macular degeneration || id:ebi-a-GCST010723	met-d-Total_C	ebi-a-GCST010723	105248	rs10410835	-0.126185	0.0727571	0.0828596
Total cholesterol || id:met-d-Total_C	Early age-related macular degeneration || id:ebi-a-GCST010723	met-d-Total_C	ebi-a-GCST010723	105248	rs1057558	-0.129239	0.0725237	0.0747456
Total cholesterol || id:met-d-Total_C	Early age-related macular degeneration || id:ebi-a-GCST010723	met-d-Total_C	ebi-a-GCST010723	105248	rs1065853	-0.112182	0.0806739	0.164358
Total cholesterol || id:met-d-Total_C	Early age-related macular degeneration || id:ebi-a-GCST010723	met-d-Total_C	ebi-a-GCST010723	105248	rs1081105	-0.123972	0.0725579	0.0875266
Total cholesterol || id:met-d-Total_C	Early age-related macular degeneration || id:ebi-a-GCST010723	met-d-Total_C	ebi-a-GCST010723	105248	rs10838724	-0.127395	0.072406	0.0784998
Total cholesterol || id:met-d-Total_C	Early age-related macular degeneration || id:ebi-a-GCST010723	met-d-Total_C	ebi-a-GCST010723	105248	rs11127048	-0.135389	0.0724984	0.0618343
Total cholesterol || id:met-d-Total_C	Early age-related macular degeneration || id:ebi-a-GCST010723	met-d-Total_C	ebi-a-GCST010723	105248	rs111278137	-0.131923	0.0725284	0.0689247
Total cholesterol || id:met-d-Total_C	Early age-related macular degeneration || id:ebi-a-GCST010723	met-d-Total_C	ebi-a-GCST010723	105248	rs11206517	-0.135708	0.0724028	0.0608826
Total cholesterol || id:met-d-Total_C	Early age-related macular degeneration || id:ebi-a-GCST010723	met-d-Total_C	ebi-a-GCST010723	105248	rs112875651	-0.117624	0.0721653	0.103116
Total cholesterol || id:met-d-Total_C	Early age-related macular degeneration || id:ebi-a-GCST010723	met-d-Total_C	ebi-a-GCST010723	105248	rs115478735	-0.130977	0.0726873	0.0715577
Total cholesterol || id:met-d-Total_C	Early age-related macular degeneration || id:ebi-a-GCST010723	met-d-Total_C	ebi-a-GCST010723	105248	rs11591147	-0.141389	0.0734372	0.0541907
Total cholesterol || id:met-d-Total_C	Early age-related macular degeneration || id:ebi-a-GCST010723	met-d-Total_C	ebi-a-GCST010723	105248	rs11621792	-0.124361	0.0716352	0.0825574
Total cholesterol || id:met-d-Total_C	Early age-related macular degeneration || id:ebi-a-GCST010723	met-d-Total_C	ebi-a-GCST010723	105248	rs1169292	-0.130049	0.0726098	0.0732818
Total cholesterol || id:met-d-Total_C	Early age-related macular degeneration || id:ebi-a-GCST010723	met-d-Total_C	ebi-a-GCST010723	105248	rs11749783	-0.124035	0.0731156	0.0898061
Total cholesterol || id:met-d-Total_C	Early age-related macular degeneration || id:ebi-a-GCST010723	met-d-Total_C	ebi-a-GCST010723	105248	rs11789603	-0.138051	0.0715505	0.0536797
Total cholesterol || id:met-d-Total_C	Early age-related macular degeneration || id:ebi-a-GCST010723	met-d-Total_C	ebi-a-GCST010723	105248	rs12151108	-0.135481	0.0747819	0.0700353
Total cholesterol || id:met-d-Total_C	Early age-related macular degeneration || id:ebi-a-GCST010723	met-d-Total_C	ebi-a-GCST010723	105248	rs12740374	-0.130125	0.0744921	0.0806662
Total cholesterol || id:met-d-Total_C	Early age-related macular degeneration || id:ebi-a-GCST010723	met-d-Total_C	ebi-a-GCST010723	105248	rs1461729	-0.129793	0.0730857	0.0757488
Total cholesterol || id:met-d-Total_C	Early age-related macular degeneration || id:ebi-a-GCST010723	met-d-Total_C	ebi-a-GCST010723	105248	rs147841808	-0.130956	0.0725531	0.0710797
Total cholesterol || id:met-d-Total_C	Early age-related macular degeneration || id:ebi-a-GCST010723	met-d-Total_C	ebi-a-GCST010723	105248	rs1500188	-0.130292	0.0725897	0.0726674
Total cholesterol || id:met-d-Total_C	Early age-related macular degeneration || id:ebi-a-GCST010723	met-d-Total_C	ebi-a-GCST010723	105248	rs17699030	-0.128298	0.0723921	0.0763502
Total cholesterol || id:met-d-Total_C	Early age-related macular degeneration || id:ebi-a-GCST010723	met-d-Total_C	ebi-a-GCST010723	105248	rs1800961	-0.137561	0.0717775	0.0553033
Total cholesterol || id:met-d-Total_C	Early age-related macular degeneration || id:ebi-a-GCST010723	met-d-Total_C	ebi-a-GCST010723	105248	rs1864163	-0.164686	0.0636202	0.00963732
Total cholesterol || id:met-d-Total_C	Early age-related macular degeneration || id:ebi-a-GCST010723	met-d-Total_C	ebi-a-GCST010723	105248	rs1883711	-0.13296	0.0724549	0.0664944
Total cholesterol || id:met-d-Total_C	Early age-related macular degeneration || id:ebi-a-GCST010723	met-d-Total_C	ebi-a-GCST010723	105248	rs2326077	-0.132717	0.0724315	0.066905
Total cholesterol || id:met-d-Total_C	Early age-related macular degeneration || id:ebi-a-GCST010723	met-d-Total_C	ebi-a-GCST010723	105248	rs2495477	-0.130568	0.0726336	0.0722371
Total cholesterol || id:met-d-Total_C	Early age-related macular degeneration || id:ebi-a-GCST010723	met-d-Total_C	ebi-a-GCST010723	105248	rs261290	-0.117776	0.0737865	0.110449
Total cholesterol || id:met-d-Total_C	Early age-related macular degeneration || id:ebi-a-GCST010723	met-d-Total_C	ebi-a-GCST010723	105248	rs2618566	-0.130735	0.0725317	0.0714735
Total cholesterol || id:met-d-Total_C	Early age-related macular degeneration || id:ebi-a-GCST010723	met-d-Total_C	ebi-a-GCST010723	105248	rs2642438	-0.134057	0.0724662	0.0643254
Total cholesterol || id:met-d-Total_C	Early age-related macular degeneration || id:ebi-a-GCST010723	met-d-Total_C	ebi-a-GCST010723	105248	rs2740488	-0.147632	0.0702534	0.0356046
Total cholesterol || id:met-d-Total_C	Early age-related macular degeneration || id:ebi-a-GCST010723	met-d-Total_C	ebi-a-GCST010723	105248	rs2792735	-0.129037	0.0726462	0.0756945
Total cholesterol || id:met-d-Total_C	Early age-related macular degeneration || id:ebi-a-GCST010723	met-d-Total_C	ebi-a-GCST010723	105248	rs28807203	-0.123922	0.0726715	0.088151
Total cholesterol || id:met-d-Total_C	Early age-related macular degeneration || id:ebi-a-GCST010723	met-d-Total_C	ebi-a-GCST010723	105248	rs2943650	-0.131296	0.0725279	0.0702511
Total cholesterol || id:met-d-Total_C	Early age-related macular degeneration || id:ebi-a-GCST010723	met-d-Total_C	ebi-a-GCST010723	105248	rs34042070	-0.129361	0.0726362	0.0749219
Total cholesterol || id:met-d-Total_C	Early age-related macular degeneration || id:ebi-a-GCST010723	met-d-Total_C	ebi-a-GCST010723	105248	rs35135293	-0.134572	0.0722488	0.062515
Total cholesterol || id:met-d-Total_C	Early age-related macular degeneration || id:ebi-a-GCST010723	met-d-Total_C	ebi-a-GCST010723	105248	rs35237252	-0.136408	0.0721271	0.0585958
Total cholesterol || id:met-d-Total_C	Early age-related macular degeneration || id:ebi-a-GCST010723	met-d-Total_C	ebi-a-GCST010723	105248	rs36018387	-0.126224	0.0720953	0.079982
Total cholesterol || id:met-d-Total_C	Early age-related macular degeneration || id:ebi-a-GCST010723	met-d-Total_C	ebi-a-GCST010723	105248	rs3777411	-0.124842	0.0722337	0.0839336
Total cholesterol || id:met-d-Total_C	Early age-related macular degeneration || id:ebi-a-GCST010723	met-d-Total_C	ebi-a-GCST010723	105248	rs4008004	-0.135398	0.0719807	0.0599676
Total cholesterol || id:met-d-Total_C	Early age-related macular degeneration || id:ebi-a-GCST010723	met-d-Total_C	ebi-a-GCST010723	105248	rs4299376	-0.124731	0.0726685	0.0860809
Total cholesterol || id:met-d-Total_C	Early age-related macular degeneration || id:ebi-a-GCST010723	met-d-Total_C	ebi-a-GCST010723	105248	rs4307732	-0.13379	0.0723102	0.0642808
Total cholesterol || id:met-d-Total_C	Early age-related macular degeneration || id:ebi-a-GCST010723	met-d-Total_C	ebi-a-GCST010723	105248	rs4860948	-0.122753	0.0707596	0.0827788
Total cholesterol || id:met-d-Total_C	Early age-related macular degeneration || id:ebi-a-GCST010723	met-d-Total_C	ebi-a-GCST010723	105248	rs525028	-0.124765	0.0723672	0.0846972
Total cholesterol || id:met-d-Total_C	Early age-related macular degeneration || id:ebi-a-GCST010723	met-d-Total_C	ebi-a-GCST010723	105248	rs553427	-0.137816	0.0720566	0.0557982
Total cholesterol || id:met-d-Total_C	Early age-related macular degeneration || id:ebi-a-GCST010723	met-d-Total_C	ebi-a-GCST010723	105248	rs562338	-0.123562	0.0744122	0.0968114
Total cholesterol || id:met-d-Total_C	Early age-related macular degeneration || id:ebi-a-GCST010723	met-d-Total_C	ebi-a-GCST010723	105248	rs56325564	-0.133976	0.0724912	0.0645772
Total cholesterol || id:met-d-Total_C	Early age-related macular degeneration || id:ebi-a-GCST010723	met-d-Total_C	ebi-a-GCST010723	105248	rs58542926	-0.136507	0.0731117	0.0618871
Total cholesterol || id:met-d-Total_C	Early age-related macular degeneration || id:ebi-a-GCST010723	met-d-Total_C	ebi-a-GCST010723	105248	rs61946991	-0.133845	0.0718629	0.0625316
Total cholesterol || id:met-d-Total_C	Early age-related macular degeneration || id:ebi-a-GCST010723	met-d-Total_C	ebi-a-GCST010723	105248	rs633695	-0.112173	0.0719228	0.118846
Total cholesterol || id:met-d-Total_C	Early age-related macular degeneration || id:ebi-a-GCST010723	met-d-Total_C	ebi-a-GCST010723	105248	rs653178	-0.116775	0.0703062	0.0967236
Total cholesterol || id:met-d-Total_C	Early age-related macular degeneration || id:ebi-a-GCST010723	met-d-Total_C	ebi-a-GCST010723	105248	rs6882345	-0.123256	0.072246	0.0879973
Total cholesterol || id:met-d-Total_C	Early age-related macular degeneration || id:ebi-a-GCST010723	met-d-Total_C	ebi-a-GCST010723	105248	rs72631343	-0.131855	0.0725178	0.0690261
Total cholesterol || id:met-d-Total_C	Early age-related macular degeneration || id:ebi-a-GCST010723	met-d-Total_C	ebi-a-GCST010723	105248	rs72836561	-0.141535	0.0699858	0.0431414
Total cholesterol || id:met-d-Total_C	Early age-related macular degeneration || id:ebi-a-GCST010723	met-d-Total_C	ebi-a-GCST010723	105248	rs73013176	-0.134223	0.0721662	0.0628965
Total cholesterol || id:met-d-Total_C	Early age-related macular degeneration || id:ebi-a-GCST010723	met-d-Total_C	ebi-a-GCST010723	105248	rs7534572	-0.123891	0.0724867	0.0874218
Total cholesterol || id:met-d-Total_C	Early age-related macular degeneration || id:ebi-a-GCST010723	met-d-Total_C	ebi-a-GCST010723	105248	rs7707394	-0.120512	0.0717973	0.0932483
Total cholesterol || id:met-d-Total_C	Early age-related macular degeneration || id:ebi-a-GCST010723	met-d-Total_C	ebi-a-GCST010723	105248	rs77542162	-0.123495	0.0720601	0.0865689
Total cholesterol || id:met-d-Total_C	Early age-related macular degeneration || id:ebi-a-GCST010723	met-d-Total_C	ebi-a-GCST010723	105248	rs77960347	-0.126708	0.0728323	0.0819073
Total cholesterol || id:met-d-Total_C	Early age-related macular degeneration || id:ebi-a-GCST010723	met-d-Total_C	ebi-a-GCST010723	105248	rs79220007	-0.131234	0.0725645	0.0705256
Total cholesterol || id:met-d-Total_C	Early age-related macular degeneration || id:ebi-a-GCST010723	met-d-Total_C	ebi-a-GCST010723	105248	rs80017394	-0.132802	0.0724518	0.0668076
Total cholesterol || id:met-d-Total_C	Early age-related macular degeneration || id:ebi-a-GCST010723	met-d-Total_C	ebi-a-GCST010723	105248	rs8103315	-0.127727	0.0724802	0.07803
Total cholesterol || id:met-d-Total_C	Early age-related macular degeneration || id:ebi-a-GCST010723	met-d-Total_C	ebi-a-GCST010723	105248	rs9304381	-0.13422	0.0726937	0.064837
Total cholesterol || id:met-d-Total_C	Early age-related macular degeneration || id:ebi-a-GCST010723	met-d-Total_C	ebi-a-GCST010723	105248	All	-0.130547	0.071807	0.0690592
