# Supplementary material for: Causal effects of serum lipid biomarkers on early age-related macular degeneration using Mendelian randomization
Source: Genes Nutr. 2023 Jul 21;18:11. doi: 10.1186/s12263-023-00730-5 (PMC10362672; doi:10.1186/s12263-023-00730-5)
Supplement: Supplementary file 2 — Additional file 2: Tables S2 to S6. [file 12263_2023_730_MOESM2_ESM.zip › table_s5_ieu-b-109_HDL-C_ESM.xlsx]

## Sheet: table_s5_ieu-b-109_HDL-C
exposure	outcome	id.exposure	id.outcome	samplesize	SNP	b	se	p
HDL cholesterol || id:ieu-b-109	Early age-related macular degeneration || id:ebi-a-GCST010723	ieu-b-109	ebi-a-GCST010723	105248	rs10031010	0.221274	0.0397909	2.68336e-08
HDL cholesterol || id:ieu-b-109	Early age-related macular degeneration || id:ebi-a-GCST010723	ieu-b-109	ebi-a-GCST010723	105248	rs10053349	0.220999	0.0397944	2.79962e-08
HDL cholesterol || id:ieu-b-109	Early age-related macular degeneration || id:ebi-a-GCST010723	ieu-b-109	ebi-a-GCST010723	105248	rs10108282	0.218905	0.0396134	3.27562e-08
HDL cholesterol || id:ieu-b-109	Early age-related macular degeneration || id:ebi-a-GCST010723	ieu-b-109	ebi-a-GCST010723	105248	rs10162642	0.220705	0.039955	3.31695e-08
HDL cholesterol || id:ieu-b-109	Early age-related macular degeneration || id:ebi-a-GCST010723	ieu-b-109	ebi-a-GCST010723	105248	rs10233430	0.221067	0.0398229	2.83622e-08
HDL cholesterol || id:ieu-b-109	Early age-related macular degeneration || id:ebi-a-GCST010723	ieu-b-109	ebi-a-GCST010723	105248	rs1045241	0.218467	0.0395965	3.44182e-08
HDL cholesterol || id:ieu-b-109	Early age-related macular degeneration || id:ebi-a-GCST010723	ieu-b-109	ebi-a-GCST010723	105248	rs1047891	0.219972	0.0397841	3.21811e-08
HDL cholesterol || id:ieu-b-109	Early age-related macular degeneration || id:ebi-a-GCST010723	ieu-b-109	ebi-a-GCST010723	105248	rs10504477	0.218557	0.0396229	3.46937e-08
HDL cholesterol || id:ieu-b-109	Early age-related macular degeneration || id:ebi-a-GCST010723	ieu-b-109	ebi-a-GCST010723	105248	rs10513801	0.224584	0.0396336	1.45739e-08
HDL cholesterol || id:ieu-b-109	Early age-related macular degeneration || id:ebi-a-GCST010723	ieu-b-109	ebi-a-GCST010723	105248	rs1055582	0.219836	0.039706	3.084e-08
HDL cholesterol || id:ieu-b-109	Early age-related macular degeneration || id:ebi-a-GCST010723	ieu-b-109	ebi-a-GCST010723	105248	rs10750766	0.223107	0.0397058	1.92065e-08
HDL cholesterol || id:ieu-b-109	Early age-related macular degeneration || id:ebi-a-GCST010723	ieu-b-109	ebi-a-GCST010723	105248	rs10774439	0.221741	0.0397927	2.51263e-08
HDL cholesterol || id:ieu-b-109	Early age-related macular degeneration || id:ebi-a-GCST010723	ieu-b-109	ebi-a-GCST010723	105248	rs10786114	0.222566	0.0397374	2.13204e-08
HDL cholesterol || id:ieu-b-109	Early age-related macular degeneration || id:ebi-a-GCST010723	ieu-b-109	ebi-a-GCST010723	105248	rs1083470	0.221028	0.0397865	2.77034e-08
HDL cholesterol || id:ieu-b-109	Early age-related macular degeneration || id:ebi-a-GCST010723	ieu-b-109	ebi-a-GCST010723	105248	rs11009262	0.221222	0.0397905	2.70306e-08
HDL cholesterol || id:ieu-b-109	Early age-related macular degeneration || id:ebi-a-GCST010723	ieu-b-109	ebi-a-GCST010723	105248	rs11021232	0.221176	0.0397976	2.7363e-08
HDL cholesterol || id:ieu-b-109	Early age-related macular degeneration || id:ebi-a-GCST010723	ieu-b-109	ebi-a-GCST010723	105248	rs11045171	0.222598	0.0398046	2.24117e-08
HDL cholesterol || id:ieu-b-109	Early age-related macular degeneration || id:ebi-a-GCST010723	ieu-b-109	ebi-a-GCST010723	105248	rs111363680	0.22075	0.0397773	2.86249e-08
HDL cholesterol || id:ieu-b-109	Early age-related macular degeneration || id:ebi-a-GCST010723	ieu-b-109	ebi-a-GCST010723	105248	rs11171710	0.221093	0.0397927	2.75843e-08
HDL cholesterol || id:ieu-b-109	Early age-related macular degeneration || id:ebi-a-GCST010723	ieu-b-109	ebi-a-GCST010723	105248	rs112001035	0.221108	0.0398183	2.80942e-08
HDL cholesterol || id:ieu-b-109	Early age-related macular degeneration || id:ebi-a-GCST010723	ieu-b-109	ebi-a-GCST010723	105248	rs11218738	0.222569	0.0397848	2.21486e-08
HDL cholesterol || id:ieu-b-109	Early age-related macular degeneration || id:ebi-a-GCST010723	ieu-b-109	ebi-a-GCST010723	105248	rs112233856	0.219622	0.0397504	3.29456e-08
HDL cholesterol || id:ieu-b-109	Early age-related macular degeneration || id:ebi-a-GCST010723	ieu-b-109	ebi-a-GCST010723	105248	rs112350227	0.220564	0.0397681	2.91857e-08
HDL cholesterol || id:ieu-b-109	Early age-related macular degeneration || id:ebi-a-GCST010723	ieu-b-109	ebi-a-GCST010723	105248	rs11239536	0.217129	0.0396644	4.39595e-08
HDL cholesterol || id:ieu-b-109	Early age-related macular degeneration || id:ebi-a-GCST010723	ieu-b-109	ebi-a-GCST010723	105248	rs11254464	0.223539	0.0395348	1.56533e-08
HDL cholesterol || id:ieu-b-109	Early age-related macular degeneration || id:ebi-a-GCST010723	ieu-b-109	ebi-a-GCST010723	105248	rs1132274	0.218722	0.0396578	3.48295e-08
HDL cholesterol || id:ieu-b-109	Early age-related macular degeneration || id:ebi-a-GCST010723	ieu-b-109	ebi-a-GCST010723	105248	rs113740515	0.217212	0.0397504	4.64519e-08
HDL cholesterol || id:ieu-b-109	Early age-related macular degeneration || id:ebi-a-GCST010723	ieu-b-109	ebi-a-GCST010723	105248	rs11381821	0.22062	0.0397887	2.94293e-08
HDL cholesterol || id:ieu-b-109	Early age-related macular degeneration || id:ebi-a-GCST010723	ieu-b-109	ebi-a-GCST010723	105248	rs113851927	0.221614	0.0397723	2.5174e-08
HDL cholesterol || id:ieu-b-109	Early age-related macular degeneration || id:ebi-a-GCST010723	ieu-b-109	ebi-a-GCST010723	105248	rs113966472	0.220456	0.0397568	2.93784e-08
HDL cholesterol || id:ieu-b-109	Early age-related macular degeneration || id:ebi-a-GCST010723	ieu-b-109	ebi-a-GCST010723	105248	rs114165349	0.221101	0.0398401	2.86136e-08
HDL cholesterol || id:ieu-b-109	Early age-related macular degeneration || id:ebi-a-GCST010723	ieu-b-109	ebi-a-GCST010723	105248	rs11429307	0.217634	0.0396899	4.17342e-08
HDL cholesterol || id:ieu-b-109	Early age-related macular degeneration || id:ebi-a-GCST010723	ieu-b-109	ebi-a-GCST010723	105248	rs11456863	0.220108	0.0397549	3.08367e-08
HDL cholesterol || id:ieu-b-109	Early age-related macular degeneration || id:ebi-a-GCST010723	ieu-b-109	ebi-a-GCST010723	105248	rs115912456	0.222738	0.0396543	1.94296e-08
HDL cholesterol || id:ieu-b-109	Early age-related macular degeneration || id:ebi-a-GCST010723	ieu-b-109	ebi-a-GCST010723	105248	rs116006942	0.220989	0.0398003	2.81714e-08
HDL cholesterol || id:ieu-b-109	Early age-related macular degeneration || id:ebi-a-GCST010723	ieu-b-109	ebi-a-GCST010723	105248	rs11614202	0.22056	0.0398033	3.00334e-08
HDL cholesterol || id:ieu-b-109	Early age-related macular degeneration || id:ebi-a-GCST010723	ieu-b-109	ebi-a-GCST010723	105248	rs11631178	0.221696	0.0397787	2.50035e-08
HDL cholesterol || id:ieu-b-109	Early age-related macular degeneration || id:ebi-a-GCST010723	ieu-b-109	ebi-a-GCST010723	105248	rs11640494	0.220447	0.0397916	3.02393e-08
HDL cholesterol || id:ieu-b-109	Early age-related macular degeneration || id:ebi-a-GCST010723	ieu-b-109	ebi-a-GCST010723	105248	rs11664369	0.219391	0.0397763	3.47558e-08
HDL cholesterol || id:ieu-b-109	Early age-related macular degeneration || id:ebi-a-GCST010723	ieu-b-109	ebi-a-GCST010723	105248	rs1168114	0.223101	0.0396781	1.87922e-08
HDL cholesterol || id:ieu-b-109	Early age-related macular degeneration || id:ebi-a-GCST010723	ieu-b-109	ebi-a-GCST010723	105248	rs116843064	0.215946	0.0400483	6.96294e-08
HDL cholesterol || id:ieu-b-109	Early age-related macular degeneration || id:ebi-a-GCST010723	ieu-b-109	ebi-a-GCST010723	105248	rs116857878	0.218801	0.0395349	3.12356e-08
HDL cholesterol || id:ieu-b-109	Early age-related macular degeneration || id:ebi-a-GCST010723	ieu-b-109	ebi-a-GCST010723	105248	rs11688682	0.221897	0.0397537	2.38036e-08
HDL cholesterol || id:ieu-b-109	Early age-related macular degeneration || id:ebi-a-GCST010723	ieu-b-109	ebi-a-GCST010723	105248	rs11704977	0.221073	0.0397921	2.76517e-08
HDL cholesterol || id:ieu-b-109	Early age-related macular degeneration || id:ebi-a-GCST010723	ieu-b-109	ebi-a-GCST010723	105248	rs117230571	0.220829	0.0397937	2.86725e-08
HDL cholesterol || id:ieu-b-109	Early age-related macular degeneration || id:ebi-a-GCST010723	ieu-b-109	ebi-a-GCST010723	105248	rs117291242	0.221333	0.0397845	2.64718e-08
HDL cholesterol || id:ieu-b-109	Early age-related macular degeneration || id:ebi-a-GCST010723	ieu-b-109	ebi-a-GCST010723	105248	rs117762989	0.220983	0.0397887	2.79333e-08
HDL cholesterol || id:ieu-b-109	Early age-related macular degeneration || id:ebi-a-GCST010723	ieu-b-109	ebi-a-GCST010723	105248	rs117847213	0.222694	0.0396204	1.902e-08
HDL cholesterol || id:ieu-b-109	Early age-related macular degeneration || id:ebi-a-GCST010723	ieu-b-109	ebi-a-GCST010723	105248	rs12045101	0.222031	0.0397574	2.34179e-08
HDL cholesterol || id:ieu-b-109	Early age-related macular degeneration || id:ebi-a-GCST010723	ieu-b-109	ebi-a-GCST010723	105248	rs12046972	0.220789	0.0398016	2.90238e-08
HDL cholesterol || id:ieu-b-109	Early age-related macular degeneration || id:ebi-a-GCST010723	ieu-b-109	ebi-a-GCST010723	105248	rs12205778	0.220508	0.0397904	2.99488e-08
HDL cholesterol || id:ieu-b-109	Early age-related macular degeneration || id:ebi-a-GCST010723	ieu-b-109	ebi-a-GCST010723	105248	rs12229011	0.221529	0.039798	2.60164e-08
HDL cholesterol || id:ieu-b-109	Early age-related macular degeneration || id:ebi-a-GCST010723	ieu-b-109	ebi-a-GCST010723	105248	rs1225053	0.220129	0.0397652	3.09961e-08
HDL cholesterol || id:ieu-b-109	Early age-related macular degeneration || id:ebi-a-GCST010723	ieu-b-109	ebi-a-GCST010723	105248	rs1240820	0.220729	0.0397914	2.90362e-08
HDL cholesterol || id:ieu-b-109	Early age-related macular degeneration || id:ebi-a-GCST010723	ieu-b-109	ebi-a-GCST010723	105248	rs12411732	0.221274	0.039829	2.76648e-08
HDL cholesterol || id:ieu-b-109	Early age-related macular degeneration || id:ebi-a-GCST010723	ieu-b-109	ebi-a-GCST010723	105248	rs12462109	0.222603	0.0397236	2.09716e-08
HDL cholesterol || id:ieu-b-109	Early age-related macular degeneration || id:ebi-a-GCST010723	ieu-b-109	ebi-a-GCST010723	105248	rs12475332	0.221889	0.0397598	2.39479e-08
HDL cholesterol || id:ieu-b-109	Early age-related macular degeneration || id:ebi-a-GCST010723	ieu-b-109	ebi-a-GCST010723	105248	rs12575456	0.226474	0.0398457	1.3175e-08
HDL cholesterol || id:ieu-b-109	Early age-related macular degeneration || id:ebi-a-GCST010723	ieu-b-109	ebi-a-GCST010723	105248	rs12686780	0.220794	0.0397923	2.87843e-08
HDL cholesterol || id:ieu-b-109	Early age-related macular degeneration || id:ebi-a-GCST010723	ieu-b-109	ebi-a-GCST010723	105248	rs1270076	0.223608	0.0394866	1.4885e-08
HDL cholesterol || id:ieu-b-109	Early age-related macular degeneration || id:ebi-a-GCST010723	ieu-b-109	ebi-a-GCST010723	105248	rs12705595	0.221718	0.0397687	2.47282e-08
HDL cholesterol || id:ieu-b-109	Early age-related macular degeneration || id:ebi-a-GCST010723	ieu-b-109	ebi-a-GCST010723	105248	rs12740374	0.220357	0.0398384	3.17927e-08
HDL cholesterol || id:ieu-b-109	Early age-related macular degeneration || id:ebi-a-GCST010723	ieu-b-109	ebi-a-GCST010723	105248	rs12740811	0.221663	0.0397722	2.49951e-08
HDL cholesterol || id:ieu-b-109	Early age-related macular degeneration || id:ebi-a-GCST010723	ieu-b-109	ebi-a-GCST010723	105248	rs12781812	0.220589	0.0397778	2.9307e-08
HDL cholesterol || id:ieu-b-109	Early age-related macular degeneration || id:ebi-a-GCST010723	ieu-b-109	ebi-a-GCST010723	105248	rs12921195	0.221978	0.0397243	2.29734e-08
HDL cholesterol || id:ieu-b-109	Early age-related macular degeneration || id:ebi-a-GCST010723	ieu-b-109	ebi-a-GCST010723	105248	rs12926854	0.222243	0.039713	2.19065e-08
HDL cholesterol || id:ieu-b-109	Early age-related macular degeneration || id:ebi-a-GCST010723	ieu-b-109	ebi-a-GCST010723	105248	rs12928099	0.222487	0.0397874	2.2461e-08
HDL cholesterol || id:ieu-b-109	Early age-related macular degeneration || id:ebi-a-GCST010723	ieu-b-109	ebi-a-GCST010723	105248	rs12986742	0.220456	0.0397696	2.9675e-08
HDL cholesterol || id:ieu-b-109	Early age-related macular degeneration || id:ebi-a-GCST010723	ieu-b-109	ebi-a-GCST010723	105248	rs12998038	0.220621	0.0397829	2.92902e-08
HDL cholesterol || id:ieu-b-109	Early age-related macular degeneration || id:ebi-a-GCST010723	ieu-b-109	ebi-a-GCST010723	105248	rs13066793	0.219738	0.0396924	3.09437e-08
HDL cholesterol || id:ieu-b-109	Early age-related macular degeneration || id:ebi-a-GCST010723	ieu-b-109	ebi-a-GCST010723	105248	rs13087167	0.221716	0.0397986	2.53354e-08
HDL cholesterol || id:ieu-b-109	Early age-related macular degeneration || id:ebi-a-GCST010723	ieu-b-109	ebi-a-GCST010723	105248	rs13097947	0.220375	0.0397896	3.05066e-08
HDL cholesterol || id:ieu-b-109	Early age-related macular degeneration || id:ebi-a-GCST010723	ieu-b-109	ebi-a-GCST010723	105248	rs13107325	0.224235	0.0399383	1.97098e-08
HDL cholesterol || id:ieu-b-109	Early age-related macular degeneration || id:ebi-a-GCST010723	ieu-b-109	ebi-a-GCST010723	105248	rs13111599	0.221045	0.039793	2.77806e-08
HDL cholesterol || id:ieu-b-109	Early age-related macular degeneration || id:ebi-a-GCST010723	ieu-b-109	ebi-a-GCST010723	105248	rs13137144	0.221711	0.0397937	2.5255e-08
HDL cholesterol || id:ieu-b-109	Early age-related macular degeneration || id:ebi-a-GCST010723	ieu-b-109	ebi-a-GCST010723	105248	rs13144151	0.221486	0.039789	2.59876e-08
HDL cholesterol || id:ieu-b-109	Early age-related macular degeneration || id:ebi-a-GCST010723	ieu-b-109	ebi-a-GCST010723	105248	rs13235365	0.2201	0.0398211	3.25323e-08
HDL cholesterol || id:ieu-b-109	Early age-related macular degeneration || id:ebi-a-GCST010723	ieu-b-109	ebi-a-GCST010723	105248	rs13269725	0.220056	0.0397569	3.1116e-08
HDL cholesterol || id:ieu-b-109	Early age-related macular degeneration || id:ebi-a-GCST010723	ieu-b-109	ebi-a-GCST010723	105248	rs13379043	0.222508	0.0397737	2.21447e-08
HDL cholesterol || id:ieu-b-109	Early age-related macular degeneration || id:ebi-a-GCST010723	ieu-b-109	ebi-a-GCST010723	105248	rs13389219	0.221984	0.0398531	2.54664e-08
HDL cholesterol || id:ieu-b-109	Early age-related macular degeneration || id:ebi-a-GCST010723	ieu-b-109	ebi-a-GCST010723	105248	rs13402475	0.223009	0.0397466	2.01426e-08
HDL cholesterol || id:ieu-b-109	Early age-related macular degeneration || id:ebi-a-GCST010723	ieu-b-109	ebi-a-GCST010723	105248	rs1349852	0.221224	0.0397829	2.68548e-08
HDL cholesterol || id:ieu-b-109	Early age-related macular degeneration || id:ebi-a-GCST010723	ieu-b-109	ebi-a-GCST010723	105248	rs138354839	0.221632	0.039755	2.47629e-08
HDL cholesterol || id:ieu-b-109	Early age-related macular degeneration || id:ebi-a-GCST010723	ieu-b-109	ebi-a-GCST010723	105248	rs1383732	0.22227	0.0397026	2.16354e-08
HDL cholesterol || id:ieu-b-109	Early age-related macular degeneration || id:ebi-a-GCST010723	ieu-b-109	ebi-a-GCST010723	105248	rs1395221	0.222352	0.0397017	2.13644e-08
HDL cholesterol || id:ieu-b-109	Early age-related macular degeneration || id:ebi-a-GCST010723	ieu-b-109	ebi-a-GCST010723	105248	rs140064750	0.220573	0.0397768	2.93497e-08
HDL cholesterol || id:ieu-b-109	Early age-related macular degeneration || id:ebi-a-GCST010723	ieu-b-109	ebi-a-GCST010723	105248	rs140164052	0.219399	0.0396976	3.26206e-08
HDL cholesterol || id:ieu-b-109	Early age-related macular degeneration || id:ebi-a-GCST010723	ieu-b-109	ebi-a-GCST010723	105248	rs140584594	0.221357	0.0398029	2.67745e-08
HDL cholesterol || id:ieu-b-109	Early age-related macular degeneration || id:ebi-a-GCST010723	ieu-b-109	ebi-a-GCST010723	105248	rs141062196	0.220426	0.0397648	2.96913e-08
HDL cholesterol || id:ieu-b-109	Early age-related macular degeneration || id:ebi-a-GCST010723	ieu-b-109	ebi-a-GCST010723	105248	rs1411432	0.22178	0.0397641	2.44167e-08
HDL cholesterol || id:ieu-b-109	Early age-related macular degeneration || id:ebi-a-GCST010723	ieu-b-109	ebi-a-GCST010723	105248	rs1412234	0.220797	0.0397897	2.8716e-08
HDL cholesterol || id:ieu-b-109	Early age-related macular degeneration || id:ebi-a-GCST010723	ieu-b-109	ebi-a-GCST010723	105248	rs141440048	0.222601	0.0395881	1.87737e-08
HDL cholesterol || id:ieu-b-109	Early age-related macular degeneration || id:ebi-a-GCST010723	ieu-b-109	ebi-a-GCST010723	105248	rs141469619	0.219628	0.0398558	3.57675e-08
HDL cholesterol || id:ieu-b-109	Early age-related macular degeneration || id:ebi-a-GCST010723	ieu-b-109	ebi-a-GCST010723	105248	rs142288236	0.221359	0.0398107	2.69347e-08
HDL cholesterol || id:ieu-b-109	Early age-related macular degeneration || id:ebi-a-GCST010723	ieu-b-109	ebi-a-GCST010723	105248	rs1431659	0.221462	0.0397861	2.60169e-08
HDL cholesterol || id:ieu-b-109	Early age-related macular degeneration || id:ebi-a-GCST010723	ieu-b-109	ebi-a-GCST010723	105248	rs144033177	0.220729	0.0397884	2.89642e-08
HDL cholesterol || id:ieu-b-109	Early age-related macular degeneration || id:ebi-a-GCST010723	ieu-b-109	ebi-a-GCST010723	105248	rs144311893	0.216225	0.0394915	4.36952e-08
HDL cholesterol || id:ieu-b-109	Early age-related macular degeneration || id:ebi-a-GCST010723	ieu-b-109	ebi-a-GCST010723	105248	rs1446585	0.220492	0.0397863	2.99188e-08
HDL cholesterol || id:ieu-b-109	Early age-related macular degeneration || id:ebi-a-GCST010723	ieu-b-109	ebi-a-GCST010723	105248	rs145947882	0.211844	0.0397405	9.78509e-08
HDL cholesterol || id:ieu-b-109	Early age-related macular degeneration || id:ebi-a-GCST010723	ieu-b-109	ebi-a-GCST010723	105248	rs1471251	0.221634	0.0398129	2.59313e-08
HDL cholesterol || id:ieu-b-109	Early age-related macular degeneration || id:ebi-a-GCST010723	ieu-b-109	ebi-a-GCST010723	105248	rs147460434	0.221196	0.0397853	2.70169e-08
HDL cholesterol || id:ieu-b-109	Early age-related macular degeneration || id:ebi-a-GCST010723	ieu-b-109	ebi-a-GCST010723	105248	rs147627829	0.221142	0.0398152	2.78876e-08
HDL cholesterol || id:ieu-b-109	Early age-related macular degeneration || id:ebi-a-GCST010723	ieu-b-109	ebi-a-GCST010723	105248	rs147772065	0.221691	0.0397638	2.47251e-08
HDL cholesterol || id:ieu-b-109	Early age-related macular degeneration || id:ebi-a-GCST010723	ieu-b-109	ebi-a-GCST010723	105248	rs150224153	0.219467	0.0398414	3.61845e-08
HDL cholesterol || id:ieu-b-109	Early age-related macular degeneration || id:ebi-a-GCST010723	ieu-b-109	ebi-a-GCST010723	105248	rs150237291	0.223257	0.0395792	1.69294e-08
HDL cholesterol || id:ieu-b-109	Early age-related macular degeneration || id:ebi-a-GCST010723	ieu-b-109	ebi-a-GCST010723	105248	rs150844304	0.220328	0.0398672	3.26621e-08
HDL cholesterol || id:ieu-b-109	Early age-related macular degeneration || id:ebi-a-GCST010723	ieu-b-109	ebi-a-GCST010723	105248	rs150861794	0.222822	0.0396365	1.89161e-08
HDL cholesterol || id:ieu-b-109	Early age-related macular degeneration || id:ebi-a-GCST010723	ieu-b-109	ebi-a-GCST010723	105248	rs1534696	0.222448	0.0397573	2.20448e-08
HDL cholesterol || id:ieu-b-109	Early age-related macular degeneration || id:ebi-a-GCST010723	ieu-b-109	ebi-a-GCST010723	105248	rs1601934	0.248904	0.0401476	5.65651e-10
HDL cholesterol || id:ieu-b-109	Early age-related macular degeneration || id:ebi-a-GCST010723	ieu-b-109	ebi-a-GCST010723	105248	rs16928809	0.222416	0.0397506	2.20254e-08
HDL cholesterol || id:ieu-b-109	Early age-related macular degeneration || id:ebi-a-GCST010723	ieu-b-109	ebi-a-GCST010723	105248	rs17124112	0.220441	0.0397744	2.98567e-08
HDL cholesterol || id:ieu-b-109	Early age-related macular degeneration || id:ebi-a-GCST010723	ieu-b-109	ebi-a-GCST010723	105248	rs17138358	0.219329	0.039829	3.65484e-08
HDL cholesterol || id:ieu-b-109	Early age-related macular degeneration || id:ebi-a-GCST010723	ieu-b-109	ebi-a-GCST010723	105248	rs17309930	0.221032	0.0398084	2.81799e-08
HDL cholesterol || id:ieu-b-109	Early age-related macular degeneration || id:ebi-a-GCST010723	ieu-b-109	ebi-a-GCST010723	105248	rs17326656	0.221106	0.0398206	2.81526e-08
HDL cholesterol || id:ieu-b-109	Early age-related macular degeneration || id:ebi-a-GCST010723	ieu-b-109	ebi-a-GCST010723	105248	rs174566	0.21532	0.0400355	7.52265e-08
HDL cholesterol || id:ieu-b-109	Early age-related macular degeneration || id:ebi-a-GCST010723	ieu-b-109	ebi-a-GCST010723	105248	rs1760940	0.221288	0.0397861	2.66799e-08
HDL cholesterol || id:ieu-b-109	Early age-related macular degeneration || id:ebi-a-GCST010723	ieu-b-109	ebi-a-GCST010723	105248	rs17713879	0.22061	0.039791	2.95285e-08
HDL cholesterol || id:ieu-b-109	Early age-related macular degeneration || id:ebi-a-GCST010723	ieu-b-109	ebi-a-GCST010723	105248	rs1771582	0.222346	0.0396362	2.02691e-08
HDL cholesterol || id:ieu-b-109	Early age-related macular degeneration || id:ebi-a-GCST010723	ieu-b-109	ebi-a-GCST010723	105248	rs183906992	0.220985	0.0397939	2.80416e-08
HDL cholesterol || id:ieu-b-109	Early age-related macular degeneration || id:ebi-a-GCST010723	ieu-b-109	ebi-a-GCST010723	105248	rs1862205	0.222003	0.0397481	2.33382e-08
HDL cholesterol || id:ieu-b-109	Early age-related macular degeneration || id:ebi-a-GCST010723	ieu-b-109	ebi-a-GCST010723	105248	rs188502504	0.221399	0.0397914	2.63656e-08
HDL cholesterol || id:ieu-b-109	Early age-related macular degeneration || id:ebi-a-GCST010723	ieu-b-109	ebi-a-GCST010723	105248	rs1955512	0.220957	0.0397918	2.81109e-08
HDL cholesterol || id:ieu-b-109	Early age-related macular degeneration || id:ebi-a-GCST010723	ieu-b-109	ebi-a-GCST010723	105248	rs1970811	0.220278	0.0397633	3.02917e-08
HDL cholesterol || id:ieu-b-109	Early age-related macular degeneration || id:ebi-a-GCST010723	ieu-b-109	ebi-a-GCST010723	105248	rs201441	0.220467	0.0397722	2.96932e-08
HDL cholesterol || id:ieu-b-109	Early age-related macular degeneration || id:ebi-a-GCST010723	ieu-b-109	ebi-a-GCST010723	105248	rs2066714	0.217181	0.0397958	4.83177e-08
HDL cholesterol || id:ieu-b-109	Early age-related macular degeneration || id:ebi-a-GCST010723	ieu-b-109	ebi-a-GCST010723	105248	rs2068888	0.218375	0.0396845	3.7388e-08
HDL cholesterol || id:ieu-b-109	Early age-related macular degeneration || id:ebi-a-GCST010723	ieu-b-109	ebi-a-GCST010723	105248	rs2098368	0.220926	0.0397938	2.82776e-08
HDL cholesterol || id:ieu-b-109	Early age-related macular degeneration || id:ebi-a-GCST010723	ieu-b-109	ebi-a-GCST010723	105248	rs2098918	0.221991	0.0397538	2.34842e-08
HDL cholesterol || id:ieu-b-109	Early age-related macular degeneration || id:ebi-a-GCST010723	ieu-b-109	ebi-a-GCST010723	105248	rs2111216	0.21923	0.039774	3.54997e-08
HDL cholesterol || id:ieu-b-109	Early age-related macular degeneration || id:ebi-a-GCST010723	ieu-b-109	ebi-a-GCST010723	105248	rs2155220	0.221082	0.0397924	2.76224e-08
HDL cholesterol || id:ieu-b-109	Early age-related macular degeneration || id:ebi-a-GCST010723	ieu-b-109	ebi-a-GCST010723	105248	rs2159607	0.222179	0.039794	2.36088e-08
HDL cholesterol || id:ieu-b-109	Early age-related macular degeneration || id:ebi-a-GCST010723	ieu-b-109	ebi-a-GCST010723	105248	rs2196808	0.220617	0.0397836	2.93248e-08
HDL cholesterol || id:ieu-b-109	Early age-related macular degeneration || id:ebi-a-GCST010723	ieu-b-109	ebi-a-GCST010723	105248	rs2236464	0.22088	0.039795	2.84919e-08
HDL cholesterol || id:ieu-b-109	Early age-related macular degeneration || id:ebi-a-GCST010723	ieu-b-109	ebi-a-GCST010723	105248	rs2237035	0.219236	0.039676	3.28258e-08
HDL cholesterol || id:ieu-b-109	Early age-related macular degeneration || id:ebi-a-GCST010723	ieu-b-109	ebi-a-GCST010723	105248	rs2247355	0.220597	0.0398025	2.98512e-08
HDL cholesterol || id:ieu-b-109	Early age-related macular degeneration || id:ebi-a-GCST010723	ieu-b-109	ebi-a-GCST010723	105248	rs2256609	0.221071	0.0398536	2.90481e-08
HDL cholesterol || id:ieu-b-109	Early age-related macular degeneration || id:ebi-a-GCST010723	ieu-b-109	ebi-a-GCST010723	105248	rs2268840	0.220863	0.0397893	2.84343e-08
HDL cholesterol || id:ieu-b-109	Early age-related macular degeneration || id:ebi-a-GCST010723	ieu-b-109	ebi-a-GCST010723	105248	rs2271308	0.21858	0.0397838	3.92495e-08
HDL cholesterol || id:ieu-b-109	Early age-related macular degeneration || id:ebi-a-GCST010723	ieu-b-109	ebi-a-GCST010723	105248	rs2281718	0.218717	0.0401298	5.03044e-08
HDL cholesterol || id:ieu-b-109	Early age-related macular degeneration || id:ebi-a-GCST010723	ieu-b-109	ebi-a-GCST010723	105248	rs2290866	0.222024	0.0397398	2.31092e-08
HDL cholesterol || id:ieu-b-109	Early age-related macular degeneration || id:ebi-a-GCST010723	ieu-b-109	ebi-a-GCST010723	105248	rs2297409	0.221911	0.0398454	2.55765e-08
HDL cholesterol || id:ieu-b-109	Early age-related macular degeneration || id:ebi-a-GCST010723	ieu-b-109	ebi-a-GCST010723	105248	rs2298214	0.219761	0.0397004	3.10379e-08
HDL cholesterol || id:ieu-b-109	Early age-related macular degeneration || id:ebi-a-GCST010723	ieu-b-109	ebi-a-GCST010723	105248	rs2298624	0.221062	0.0398269	2.84744e-08
HDL cholesterol || id:ieu-b-109	Early age-related macular degeneration || id:ebi-a-GCST010723	ieu-b-109	ebi-a-GCST010723	105248	rs2298632	0.220991	0.0397997	2.81489e-08
HDL cholesterol || id:ieu-b-109	Early age-related macular degeneration || id:ebi-a-GCST010723	ieu-b-109	ebi-a-GCST010723	105248	rs2302263	0.218789	0.0397418	3.68637e-08
HDL cholesterol || id:ieu-b-109	Early age-related macular degeneration || id:ebi-a-GCST010723	ieu-b-109	ebi-a-GCST010723	105248	rs2307111	0.222598	0.0397695	2.17836e-08
HDL cholesterol || id:ieu-b-109	Early age-related macular degeneration || id:ebi-a-GCST010723	ieu-b-109	ebi-a-GCST010723	105248	rs2339234	0.220673	0.0397852	2.91252e-08
HDL cholesterol || id:ieu-b-109	Early age-related macular degeneration || id:ebi-a-GCST010723	ieu-b-109	ebi-a-GCST010723	105248	rs235314	0.221642	0.039807	2.57822e-08
HDL cholesterol || id:ieu-b-109	Early age-related macular degeneration || id:ebi-a-GCST010723	ieu-b-109	ebi-a-GCST010723	105248	rs2362541	0.220824	0.03979	2.86098e-08
HDL cholesterol || id:ieu-b-109	Early age-related macular degeneration || id:ebi-a-GCST010723	ieu-b-109	ebi-a-GCST010723	105248	rs2364723	0.221132	0.0397943	2.74641e-08
HDL cholesterol || id:ieu-b-109	Early age-related macular degeneration || id:ebi-a-GCST010723	ieu-b-109	ebi-a-GCST010723	105248	rs2417125	0.219633	0.0396954	3.14858e-08
HDL cholesterol || id:ieu-b-109	Early age-related macular degeneration || id:ebi-a-GCST010723	ieu-b-109	ebi-a-GCST010723	105248	rs2435307	0.220668	0.0398068	2.96506e-08
HDL cholesterol || id:ieu-b-109	Early age-related macular degeneration || id:ebi-a-GCST010723	ieu-b-109	ebi-a-GCST010723	105248	rs2498786	0.217613	0.0396755	4.13915e-08
HDL cholesterol || id:ieu-b-109	Early age-related macular degeneration || id:ebi-a-GCST010723	ieu-b-109	ebi-a-GCST010723	105248	rs2516331	0.221606	0.0397843	2.54447e-08
HDL cholesterol || id:ieu-b-109	Early age-related macular degeneration || id:ebi-a-GCST010723	ieu-b-109	ebi-a-GCST010723	105248	rs2520096	0.22175	0.0397751	2.47382e-08
HDL cholesterol || id:ieu-b-109	Early age-related macular degeneration || id:ebi-a-GCST010723	ieu-b-109	ebi-a-GCST010723	105248	rs254562	0.220829	0.0397912	2.86171e-08
HDL cholesterol || id:ieu-b-109	Early age-related macular degeneration || id:ebi-a-GCST010723	ieu-b-109	ebi-a-GCST010723	105248	rs2586116	0.221767	0.0397798	2.47724e-08
HDL cholesterol || id:ieu-b-109	Early age-related macular degeneration || id:ebi-a-GCST010723	ieu-b-109	ebi-a-GCST010723	105248	rs2642438	0.220479	0.0398419	3.13301e-08
HDL cholesterol || id:ieu-b-109	Early age-related macular degeneration || id:ebi-a-GCST010723	ieu-b-109	ebi-a-GCST010723	105248	rs2645979	0.222599	0.0396689	2.00682e-08
HDL cholesterol || id:ieu-b-109	Early age-related macular degeneration || id:ebi-a-GCST010723	ieu-b-109	ebi-a-GCST010723	105248	rs267738	0.224898	0.0395082	1.25249e-08
HDL cholesterol || id:ieu-b-109	Early age-related macular degeneration || id:ebi-a-GCST010723	ieu-b-109	ebi-a-GCST010723	105248	rs2723065	0.219284	0.0397032	3.33081e-08
HDL cholesterol || id:ieu-b-109	Early age-related macular degeneration || id:ebi-a-GCST010723	ieu-b-109	ebi-a-GCST010723	105248	rs2726111	0.220478	0.0397886	3.00326e-08
HDL cholesterol || id:ieu-b-109	Early age-related macular degeneration || id:ebi-a-GCST010723	ieu-b-109	ebi-a-GCST010723	105248	rs2740488	0.210581	0.0399846	1.39001e-07
HDL cholesterol || id:ieu-b-109	Early age-related macular degeneration || id:ebi-a-GCST010723	ieu-b-109	ebi-a-GCST010723	105248	rs2750411	0.221166	0.039785	2.7126e-08
HDL cholesterol || id:ieu-b-109	Early age-related macular degeneration || id:ebi-a-GCST010723	ieu-b-109	ebi-a-GCST010723	105248	rs2792751	0.225369	0.0397956	1.48609e-08
HDL cholesterol || id:ieu-b-109	Early age-related macular degeneration || id:ebi-a-GCST010723	ieu-b-109	ebi-a-GCST010723	105248	rs2800710	0.219713	0.0397968	3.3733e-08
HDL cholesterol || id:ieu-b-109	Early age-related macular degeneration || id:ebi-a-GCST010723	ieu-b-109	ebi-a-GCST010723	105248	rs2804894	0.218575	0.0396198	3.45226e-08
HDL cholesterol || id:ieu-b-109	Early age-related macular degeneration || id:ebi-a-GCST010723	ieu-b-109	ebi-a-GCST010723	105248	rs2814982	0.223775	0.0396409	1.65138e-08
HDL cholesterol || id:ieu-b-109	Early age-related macular degeneration || id:ebi-a-GCST010723	ieu-b-109	ebi-a-GCST010723	105248	rs28362901	0.219982	0.0397054	3.01886e-08
HDL cholesterol || id:ieu-b-109	Early age-related macular degeneration || id:ebi-a-GCST010723	ieu-b-109	ebi-a-GCST010723	105248	rs28510484	0.220739	0.0397872	2.88959e-08
HDL cholesterol || id:ieu-b-109	Early age-related macular degeneration || id:ebi-a-GCST010723	ieu-b-109	ebi-a-GCST010723	105248	rs286965	0.220162	0.0397659	3.08637e-08
HDL cholesterol || id:ieu-b-109	Early age-related macular degeneration || id:ebi-a-GCST010723	ieu-b-109	ebi-a-GCST010723	105248	rs28746806	0.221411	0.039785	2.61869e-08
HDL cholesterol || id:ieu-b-109	Early age-related macular degeneration || id:ebi-a-GCST010723	ieu-b-109	ebi-a-GCST010723	105248	rs2910949	0.222117	0.0397523	2.30348e-08
HDL cholesterol || id:ieu-b-109	Early age-related macular degeneration || id:ebi-a-GCST010723	ieu-b-109	ebi-a-GCST010723	105248	rs2925979	0.222623	0.0398996	2.41103e-08
HDL cholesterol || id:ieu-b-109	Early age-related macular degeneration || id:ebi-a-GCST010723	ieu-b-109	ebi-a-GCST010723	105248	rs2943645	0.22377	0.0399519	2.13143e-08
HDL cholesterol || id:ieu-b-109	Early age-related macular degeneration || id:ebi-a-GCST010723	ieu-b-109	ebi-a-GCST010723	105248	rs2963468	0.219638	0.039761	3.31464e-08
HDL cholesterol || id:ieu-b-109	Early age-related macular degeneration || id:ebi-a-GCST010723	ieu-b-109	ebi-a-GCST010723	105248	rs2965169	0.220399	0.039768	2.98833e-08
HDL cholesterol || id:ieu-b-109	Early age-related macular degeneration || id:ebi-a-GCST010723	ieu-b-109	ebi-a-GCST010723	105248	rs3027167	0.220436	0.0397746	2.98788e-08
HDL cholesterol || id:ieu-b-109	Early age-related macular degeneration || id:ebi-a-GCST010723	ieu-b-109	ebi-a-GCST010723	105248	rs308	0.220192	0.0398846	3.37603e-08
HDL cholesterol || id:ieu-b-109	Early age-related macular degeneration || id:ebi-a-GCST010723	ieu-b-109	ebi-a-GCST010723	105248	rs3184504	0.229519	0.0391825	4.69373e-09
HDL cholesterol || id:ieu-b-109	Early age-related macular degeneration || id:ebi-a-GCST010723	ieu-b-109	ebi-a-GCST010723	105248	rs32578	0.221341	0.0397937	2.66383e-08
HDL cholesterol || id:ieu-b-109	Early age-related macular degeneration || id:ebi-a-GCST010723	ieu-b-109	ebi-a-GCST010723	105248	rs330089	0.222206	0.0397337	2.23984e-08
HDL cholesterol || id:ieu-b-109	Early age-related macular degeneration || id:ebi-a-GCST010723	ieu-b-109	ebi-a-GCST010723	105248	rs34045894	0.222506	0.0397073	2.09875e-08
HDL cholesterol || id:ieu-b-109	Early age-related macular degeneration || id:ebi-a-GCST010723	ieu-b-109	ebi-a-GCST010723	105248	rs34073570	0.220886	0.0397771	2.80668e-08
HDL cholesterol || id:ieu-b-109	Early age-related macular degeneration || id:ebi-a-GCST010723	ieu-b-109	ebi-a-GCST010723	105248	rs34138141	0.221396	0.0398023	2.6608e-08
HDL cholesterol || id:ieu-b-109	Early age-related macular degeneration || id:ebi-a-GCST010723	ieu-b-109	ebi-a-GCST010723	105248	rs343	0.223477	0.0403908	3.15024e-08
HDL cholesterol || id:ieu-b-109	Early age-related macular degeneration || id:ebi-a-GCST010723	ieu-b-109	ebi-a-GCST010723	105248	rs34518086	0.221005	0.0398256	2.86768e-08
HDL cholesterol || id:ieu-b-109	Early age-related macular degeneration || id:ebi-a-GCST010723	ieu-b-109	ebi-a-GCST010723	105248	rs34940374	0.222461	0.0397273	2.14712e-08
HDL cholesterol || id:ieu-b-109	Early age-related macular degeneration || id:ebi-a-GCST010723	ieu-b-109	ebi-a-GCST010723	105248	rs35493868	0.222703	0.0398499	2.28989e-08
HDL cholesterol || id:ieu-b-109	Early age-related macular degeneration || id:ebi-a-GCST010723	ieu-b-109	ebi-a-GCST010723	105248	rs35980001	0.255326	0.0397784	1.37435e-10
HDL cholesterol || id:ieu-b-109	Early age-related macular degeneration || id:ebi-a-GCST010723	ieu-b-109	ebi-a-GCST010723	105248	rs36057735	0.221933	0.039824	2.50611e-08
HDL cholesterol || id:ieu-b-109	Early age-related macular degeneration || id:ebi-a-GCST010723	ieu-b-109	ebi-a-GCST010723	105248	rs367070	0.219725	0.0398821	3.60128e-08
HDL cholesterol || id:ieu-b-109	Early age-related macular degeneration || id:ebi-a-GCST010723	ieu-b-109	ebi-a-GCST010723	105248	rs367677	0.219469	0.039708	3.25606e-08
HDL cholesterol || id:ieu-b-109	Early age-related macular degeneration || id:ebi-a-GCST010723	ieu-b-109	ebi-a-GCST010723	105248	rs3732356	0.221015	0.0398039	2.81474e-08
HDL cholesterol || id:ieu-b-109	Early age-related macular degeneration || id:ebi-a-GCST010723	ieu-b-109	ebi-a-GCST010723	105248	rs3745683	0.220451	0.0398737	3.22565e-08
HDL cholesterol || id:ieu-b-109	Early age-related macular degeneration || id:ebi-a-GCST010723	ieu-b-109	ebi-a-GCST010723	105248	rs3746915	0.222265	0.0397125	2.18278e-08
HDL cholesterol || id:ieu-b-109	Early age-related macular degeneration || id:ebi-a-GCST010723	ieu-b-109	ebi-a-GCST010723	105248	rs3747973	0.219657	0.0397309	3.22783e-08
HDL cholesterol || id:ieu-b-109	Early age-related macular degeneration || id:ebi-a-GCST010723	ieu-b-109	ebi-a-GCST010723	105248	rs3768321	0.225893	0.0397912	1.37101e-08
HDL cholesterol || id:ieu-b-109	Early age-related macular degeneration || id:ebi-a-GCST010723	ieu-b-109	ebi-a-GCST010723	105248	rs3794752	0.22237	0.0397072	2.14044e-08
HDL cholesterol || id:ieu-b-109	Early age-related macular degeneration || id:ebi-a-GCST010723	ieu-b-109	ebi-a-GCST010723	105248	rs3814883	0.220913	0.0398025	2.8529e-08
HDL cholesterol || id:ieu-b-109	Early age-related macular degeneration || id:ebi-a-GCST010723	ieu-b-109	ebi-a-GCST010723	105248	rs3924313	0.219483	0.0398005	3.49642e-08
HDL cholesterol || id:ieu-b-109	Early age-related macular degeneration || id:ebi-a-GCST010723	ieu-b-109	ebi-a-GCST010723	105248	rs4074448	0.220522	0.0397943	2.99823e-08
HDL cholesterol || id:ieu-b-109	Early age-related macular degeneration || id:ebi-a-GCST010723	ieu-b-109	ebi-a-GCST010723	105248	rs41272086	0.220643	0.0399024	3.2103e-08
HDL cholesterol || id:ieu-b-109	Early age-related macular degeneration || id:ebi-a-GCST010723	ieu-b-109	ebi-a-GCST010723	105248	rs429358	0.204932	0.0393792	1.94963e-07
HDL cholesterol || id:ieu-b-109	Early age-related macular degeneration || id:ebi-a-GCST010723	ieu-b-109	ebi-a-GCST010723	105248	rs4330777	0.222116	0.0397611	2.32e-08
HDL cholesterol || id:ieu-b-109	Early age-related macular degeneration || id:ebi-a-GCST010723	ieu-b-109	ebi-a-GCST010723	105248	rs454968	0.22093	0.0397913	2.82068e-08
HDL cholesterol || id:ieu-b-109	Early age-related macular degeneration || id:ebi-a-GCST010723	ieu-b-109	ebi-a-GCST010723	105248	rs4599108	0.222393	0.0397297	2.17264e-08
HDL cholesterol || id:ieu-b-109	Early age-related macular degeneration || id:ebi-a-GCST010723	ieu-b-109	ebi-a-GCST010723	105248	rs460428	0.220232	0.0397637	3.05063e-08
HDL cholesterol || id:ieu-b-109	Early age-related macular degeneration || id:ebi-a-GCST010723	ieu-b-109	ebi-a-GCST010723	105248	rs4614	0.221683	0.0398069	2.56262e-08
HDL cholesterol || id:ieu-b-109	Early age-related macular degeneration || id:ebi-a-GCST010723	ieu-b-109	ebi-a-GCST010723	105248	rs4650994	0.221806	0.0398074	2.51838e-08
HDL cholesterol || id:ieu-b-109	Early age-related macular degeneration || id:ebi-a-GCST010723	ieu-b-109	ebi-a-GCST010723	105248	rs4691379	0.221578	0.0397812	2.54855e-08
HDL cholesterol || id:ieu-b-109	Early age-related macular degeneration || id:ebi-a-GCST010723	ieu-b-109	ebi-a-GCST010723	105248	rs4784709	0.217721	0.0397772	4.4116e-08
HDL cholesterol || id:ieu-b-109	Early age-related macular degeneration || id:ebi-a-GCST010723	ieu-b-109	ebi-a-GCST010723	105248	rs4803773	0.219847	0.0399222	3.65232e-08
HDL cholesterol || id:ieu-b-109	Early age-related macular degeneration || id:ebi-a-GCST010723	ieu-b-109	ebi-a-GCST010723	105248	rs4804101	0.219763	0.0397346	3.18826e-08
HDL cholesterol || id:ieu-b-109	Early age-related macular degeneration || id:ebi-a-GCST010723	ieu-b-109	ebi-a-GCST010723	105248	rs4855582	0.221365	0.0397885	2.64328e-08
HDL cholesterol || id:ieu-b-109	Early age-related macular degeneration || id:ebi-a-GCST010723	ieu-b-109	ebi-a-GCST010723	105248	rs4871603	0.219141	0.0398836	3.91808e-08
HDL cholesterol || id:ieu-b-109	Early age-related macular degeneration || id:ebi-a-GCST010723	ieu-b-109	ebi-a-GCST010723	105248	rs4871624	0.219766	0.0397827	3.31063e-08
HDL cholesterol || id:ieu-b-109	Early age-related macular degeneration || id:ebi-a-GCST010723	ieu-b-109	ebi-a-GCST010723	105248	rs4875043	0.220705	0.0397867	2.90281e-08
HDL cholesterol || id:ieu-b-109	Early age-related macular degeneration || id:ebi-a-GCST010723	ieu-b-109	ebi-a-GCST010723	105248	rs4899251	0.221376	0.0397859	2.63394e-08
HDL cholesterol || id:ieu-b-109	Early age-related macular degeneration || id:ebi-a-GCST010723	ieu-b-109	ebi-a-GCST010723	105248	rs4917675	0.219417	0.0396796	3.20739e-08
HDL cholesterol || id:ieu-b-109	Early age-related macular degeneration || id:ebi-a-GCST010723	ieu-b-109	ebi-a-GCST010723	105248	rs4930352	0.221968	0.0397854	2.41718e-08
HDL cholesterol || id:ieu-b-109	Early age-related macular degeneration || id:ebi-a-GCST010723	ieu-b-109	ebi-a-GCST010723	105248	rs4969141	0.223639	0.0398258	1.96084e-08
HDL cholesterol || id:ieu-b-109	Early age-related macular degeneration || id:ebi-a-GCST010723	ieu-b-109	ebi-a-GCST010723	105248	rs532436	0.219843	0.0397883	3.28863e-08
HDL cholesterol || id:ieu-b-109	Early age-related macular degeneration || id:ebi-a-GCST010723	ieu-b-109	ebi-a-GCST010723	105248	rs549058	0.220824	0.0397914	2.8645e-08
HDL cholesterol || id:ieu-b-109	Early age-related macular degeneration || id:ebi-a-GCST010723	ieu-b-109	ebi-a-GCST010723	105248	rs554146	0.221355	0.0397886	2.64753e-08
HDL cholesterol || id:ieu-b-109	Early age-related macular degeneration || id:ebi-a-GCST010723	ieu-b-109	ebi-a-GCST010723	105248	rs55781197	0.218921	0.0399142	4.13928e-08
HDL cholesterol || id:ieu-b-109	Early age-related macular degeneration || id:ebi-a-GCST010723	ieu-b-109	ebi-a-GCST010723	105248	rs557933	0.219558	0.0397377	3.29151e-08
HDL cholesterol || id:ieu-b-109	Early age-related macular degeneration || id:ebi-a-GCST010723	ieu-b-109	ebi-a-GCST010723	105248	rs55935382	0.221362	0.0398069	2.68407e-08
HDL cholesterol || id:ieu-b-109	Early age-related macular degeneration || id:ebi-a-GCST010723	ieu-b-109	ebi-a-GCST010723	105248	rs559355	0.223625	0.0397934	1.91344e-08
HDL cholesterol || id:ieu-b-109	Early age-related macular degeneration || id:ebi-a-GCST010723	ieu-b-109	ebi-a-GCST010723	105248	rs56017932	0.220942	0.0397834	2.79828e-08
HDL cholesterol || id:ieu-b-109	Early age-related macular degeneration || id:ebi-a-GCST010723	ieu-b-109	ebi-a-GCST010723	105248	rs564832	0.221028	0.0397933	2.78542e-08
HDL cholesterol || id:ieu-b-109	Early age-related macular degeneration || id:ebi-a-GCST010723	ieu-b-109	ebi-a-GCST010723	105248	rs57512892	0.222246	0.039723	2.20776e-08
HDL cholesterol || id:ieu-b-109	Early age-related macular degeneration || id:ebi-a-GCST010723	ieu-b-109	ebi-a-GCST010723	105248	rs57760538	0.221442	0.0397547	2.54443e-08
HDL cholesterol || id:ieu-b-109	Early age-related macular degeneration || id:ebi-a-GCST010723	ieu-b-109	ebi-a-GCST010723	105248	rs58123204	0.223008	0.0396589	1.87494e-08
HDL cholesterol || id:ieu-b-109	Early age-related macular degeneration || id:ebi-a-GCST010723	ieu-b-109	ebi-a-GCST010723	105248	rs58298943	0.222389	0.0397029	2.12717e-08
HDL cholesterol || id:ieu-b-109	Early age-related macular degeneration || id:ebi-a-GCST010723	ieu-b-109	ebi-a-GCST010723	105248	rs59104589	0.220858	0.0398003	2.8707e-08
HDL cholesterol || id:ieu-b-109	Early age-related macular degeneration || id:ebi-a-GCST010723	ieu-b-109	ebi-a-GCST010723	105248	rs59781045	0.223522	0.0399072	2.13061e-08
HDL cholesterol || id:ieu-b-109	Early age-related macular degeneration || id:ebi-a-GCST010723	ieu-b-109	ebi-a-GCST010723	105248	rs6018652	0.220932	0.0398171	2.87841e-08
HDL cholesterol || id:ieu-b-109	Early age-related macular degeneration || id:ebi-a-GCST010723	ieu-b-109	ebi-a-GCST010723	105248	rs6059958	0.221822	0.0397629	2.4245e-08
HDL cholesterol || id:ieu-b-109	Early age-related macular degeneration || id:ebi-a-GCST010723	ieu-b-109	ebi-a-GCST010723	105248	rs6066148	0.221467	0.0397858	2.5994e-08
HDL cholesterol || id:ieu-b-109	Early age-related macular degeneration || id:ebi-a-GCST010723	ieu-b-109	ebi-a-GCST010723	105248	rs6073958	0.218489	0.0400304	4.81301e-08
HDL cholesterol || id:ieu-b-109	Early age-related macular degeneration || id:ebi-a-GCST010723	ieu-b-109	ebi-a-GCST010723	105248	rs6075860	0.221411	0.039778	2.60387e-08
HDL cholesterol || id:ieu-b-109	Early age-related macular degeneration || id:ebi-a-GCST010723	ieu-b-109	ebi-a-GCST010723	105248	rs6123685	0.221422	0.0397937	2.63296e-08
HDL cholesterol || id:ieu-b-109	Early age-related macular degeneration || id:ebi-a-GCST010723	ieu-b-109	ebi-a-GCST010723	105248	rs61352607	0.222742	0.0398278	2.23654e-08
HDL cholesterol || id:ieu-b-109	Early age-related macular degeneration || id:ebi-a-GCST010723	ieu-b-109	ebi-a-GCST010723	105248	rs6142206	0.222454	0.0397581	2.2039e-08
HDL cholesterol || id:ieu-b-109	Early age-related macular degeneration || id:ebi-a-GCST010723	ieu-b-109	ebi-a-GCST010723	105248	rs61435086	0.223029	0.0397296	1.98083e-08
HDL cholesterol || id:ieu-b-109	Early age-related macular degeneration || id:ebi-a-GCST010723	ieu-b-109	ebi-a-GCST010723	105248	rs61596977	0.222428	0.0396963	2.10382e-08
HDL cholesterol || id:ieu-b-109	Early age-related macular degeneration || id:ebi-a-GCST010723	ieu-b-109	ebi-a-GCST010723	105248	rs61748951	0.220022	0.0396988	2.98538e-08
HDL cholesterol || id:ieu-b-109	Early age-related macular degeneration || id:ebi-a-GCST010723	ieu-b-109	ebi-a-GCST010723	105248	rs61805075	0.219064	0.0397976	3.70287e-08
HDL cholesterol || id:ieu-b-109	Early age-related macular degeneration || id:ebi-a-GCST010723	ieu-b-109	ebi-a-GCST010723	105248	rs61884005	0.22122	0.0397907	2.70411e-08
HDL cholesterol || id:ieu-b-109	Early age-related macular degeneration || id:ebi-a-GCST010723	ieu-b-109	ebi-a-GCST010723	105248	rs62102718	0.22114	0.0398283	2.81899e-08
HDL cholesterol || id:ieu-b-109	Early age-related macular degeneration || id:ebi-a-GCST010723	ieu-b-109	ebi-a-GCST010723	105248	rs62117487	0.224227	0.0396537	1.56169e-08
HDL cholesterol || id:ieu-b-109	Early age-related macular degeneration || id:ebi-a-GCST010723	ieu-b-109	ebi-a-GCST010723	105248	rs62246443	0.222638	0.0396427	1.95283e-08
HDL cholesterol || id:ieu-b-109	Early age-related macular degeneration || id:ebi-a-GCST010723	ieu-b-109	ebi-a-GCST010723	105248	rs62271373	0.219349	0.0397548	3.43784e-08
HDL cholesterol || id:ieu-b-109	Early age-related macular degeneration || id:ebi-a-GCST010723	ieu-b-109	ebi-a-GCST010723	105248	rs62331150	0.221731	0.0397668	2.46413e-08
HDL cholesterol || id:ieu-b-109	Early age-related macular degeneration || id:ebi-a-GCST010723	ieu-b-109	ebi-a-GCST010723	105248	rs62428831	0.223748	0.0394569	1.42232e-08
HDL cholesterol || id:ieu-b-109	Early age-related macular degeneration || id:ebi-a-GCST010723	ieu-b-109	ebi-a-GCST010723	105248	rs635769	0.218742	0.0397206	3.64982e-08
HDL cholesterol || id:ieu-b-109	Early age-related macular degeneration || id:ebi-a-GCST010723	ieu-b-109	ebi-a-GCST010723	105248	rs6460894	0.220727	0.0397882	2.89729e-08
HDL cholesterol || id:ieu-b-109	Early age-related macular degeneration || id:ebi-a-GCST010723	ieu-b-109	ebi-a-GCST010723	105248	rs6469605	0.220569	0.0398877	3.20691e-08
HDL cholesterol || id:ieu-b-109	Early age-related macular degeneration || id:ebi-a-GCST010723	ieu-b-109	ebi-a-GCST010723	105248	rs6693842	0.221116	0.0397983	2.76171e-08
HDL cholesterol || id:ieu-b-109	Early age-related macular degeneration || id:ebi-a-GCST010723	ieu-b-109	ebi-a-GCST010723	105248	rs67016280	0.220826	0.0397784	2.83358e-08
HDL cholesterol || id:ieu-b-109	Early age-related macular degeneration || id:ebi-a-GCST010723	ieu-b-109	ebi-a-GCST010723	105248	rs6705285	0.220112	0.0397221	3.00244e-08
HDL cholesterol || id:ieu-b-109	Early age-related macular degeneration || id:ebi-a-GCST010723	ieu-b-109	ebi-a-GCST010723	105248	rs676210	0.22146	0.0400458	3.19934e-08
HDL cholesterol || id:ieu-b-109	Early age-related macular degeneration || id:ebi-a-GCST010723	ieu-b-109	ebi-a-GCST010723	105248	rs6762415	0.222092	0.0397335	2.27681e-08
HDL cholesterol || id:ieu-b-109	Early age-related macular degeneration || id:ebi-a-GCST010723	ieu-b-109	ebi-a-GCST010723	105248	rs6765484	0.21561	0.039451	4.62229e-08
HDL cholesterol || id:ieu-b-109	Early age-related macular degeneration || id:ebi-a-GCST010723	ieu-b-109	ebi-a-GCST010723	105248	rs680321	0.221264	0.0397914	2.68866e-08
HDL cholesterol || id:ieu-b-109	Early age-related macular degeneration || id:ebi-a-GCST010723	ieu-b-109	ebi-a-GCST010723	105248	rs6824451	0.21522	0.039238	4.13517e-08
HDL cholesterol || id:ieu-b-109	Early age-related macular degeneration || id:ebi-a-GCST010723	ieu-b-109	ebi-a-GCST010723	105248	rs686030	0.219252	0.0398946	3.89002e-08
HDL cholesterol || id:ieu-b-109	Early age-related macular degeneration || id:ebi-a-GCST010723	ieu-b-109	ebi-a-GCST010723	105248	rs689183	0.218048	0.0394928	3.36685e-08
HDL cholesterol || id:ieu-b-109	Early age-related macular degeneration || id:ebi-a-GCST010723	ieu-b-109	ebi-a-GCST010723	105248	rs6934962	0.220558	0.0398019	3.00058e-08
HDL cholesterol || id:ieu-b-109	Early age-related macular degeneration || id:ebi-a-GCST010723	ieu-b-109	ebi-a-GCST010723	105248	rs6939861	0.220424	0.039772	2.98714e-08
HDL cholesterol || id:ieu-b-109	Early age-related macular degeneration || id:ebi-a-GCST010723	ieu-b-109	ebi-a-GCST010723	105248	rs7036107	0.220599	0.039785	2.94307e-08
HDL cholesterol || id:ieu-b-109	Early age-related macular degeneration || id:ebi-a-GCST010723	ieu-b-109	ebi-a-GCST010723	105248	rs703966	0.221114	0.0398066	2.78072e-08
HDL cholesterol || id:ieu-b-109	Early age-related macular degeneration || id:ebi-a-GCST010723	ieu-b-109	ebi-a-GCST010723	105248	rs71571682	0.219033	0.0395903	3.15701e-08
HDL cholesterol || id:ieu-b-109	Early age-related macular degeneration || id:ebi-a-GCST010723	ieu-b-109	ebi-a-GCST010723	105248	rs7158166	0.220083	0.0397655	3.12067e-08
HDL cholesterol || id:ieu-b-109	Early age-related macular degeneration || id:ebi-a-GCST010723	ieu-b-109	ebi-a-GCST010723	105248	rs71603401	0.221501	0.0397814	2.57736e-08
HDL cholesterol || id:ieu-b-109	Early age-related macular degeneration || id:ebi-a-GCST010723	ieu-b-109	ebi-a-GCST010723	105248	rs71647892	0.221884	0.0397534	2.3844e-08
HDL cholesterol || id:ieu-b-109	Early age-related macular degeneration || id:ebi-a-GCST010723	ieu-b-109	ebi-a-GCST010723	105248	rs7170463	0.223097	0.039718	1.94268e-08
HDL cholesterol || id:ieu-b-109	Early age-related macular degeneration || id:ebi-a-GCST010723	ieu-b-109	ebi-a-GCST010723	105248	rs7186799	0.225737	0.039526	1.12256e-08
HDL cholesterol || id:ieu-b-109	Early age-related macular degeneration || id:ebi-a-GCST010723	ieu-b-109	ebi-a-GCST010723	105248	rs7218647	0.221144	0.0397924	2.7375e-08
HDL cholesterol || id:ieu-b-109	Early age-related macular degeneration || id:ebi-a-GCST010723	ieu-b-109	ebi-a-GCST010723	105248	rs7251640	0.221406	0.0397867	2.62398e-08
HDL cholesterol || id:ieu-b-109	Early age-related macular degeneration || id:ebi-a-GCST010723	ieu-b-109	ebi-a-GCST010723	105248	rs72647336	0.220781	0.0398077	2.91967e-08
HDL cholesterol || id:ieu-b-109	Early age-related macular degeneration || id:ebi-a-GCST010723	ieu-b-109	ebi-a-GCST010723	105248	rs7281183	0.220778	0.0397885	2.87675e-08
HDL cholesterol || id:ieu-b-109	Early age-related macular degeneration || id:ebi-a-GCST010723	ieu-b-109	ebi-a-GCST010723	105248	rs72926946	0.221812	0.0398078	2.51727e-08
HDL cholesterol || id:ieu-b-109	Early age-related macular degeneration || id:ebi-a-GCST010723	ieu-b-109	ebi-a-GCST010723	105248	rs72964564	0.221565	0.0397782	2.54728e-08
HDL cholesterol || id:ieu-b-109	Early age-related macular degeneration || id:ebi-a-GCST010723	ieu-b-109	ebi-a-GCST010723	105248	rs7305678	0.22099	0.0397936	2.80144e-08
HDL cholesterol || id:ieu-b-109	Early age-related macular degeneration || id:ebi-a-GCST010723	ieu-b-109	ebi-a-GCST010723	105248	rs73151974	0.220991	0.0397938	2.80156e-08
HDL cholesterol || id:ieu-b-109	Early age-related macular degeneration || id:ebi-a-GCST010723	ieu-b-109	ebi-a-GCST010723	105248	rs7316878	0.220028	0.039729	3.05571e-08
HDL cholesterol || id:ieu-b-109	Early age-related macular degeneration || id:ebi-a-GCST010723	ieu-b-109	ebi-a-GCST010723	105248	rs73243877	0.224063	0.0396521	1.59771e-08
HDL cholesterol || id:ieu-b-109	Early age-related macular degeneration || id:ebi-a-GCST010723	ieu-b-109	ebi-a-GCST010723	105248	rs73455693	0.221485	0.0397747	2.56947e-08
HDL cholesterol || id:ieu-b-109	Early age-related macular degeneration || id:ebi-a-GCST010723	ieu-b-109	ebi-a-GCST010723	105248	rs74500135	0.221845	0.0397535	2.39802e-08
HDL cholesterol || id:ieu-b-109	Early age-related macular degeneration || id:ebi-a-GCST010723	ieu-b-109	ebi-a-GCST010723	105248	rs7488780	0.221301	0.0397925	2.67676e-08
HDL cholesterol || id:ieu-b-109	Early age-related macular degeneration || id:ebi-a-GCST010723	ieu-b-109	ebi-a-GCST010723	105248	rs75032664	0.22159	0.0397739	2.52941e-08
HDL cholesterol || id:ieu-b-109	Early age-related macular degeneration || id:ebi-a-GCST010723	ieu-b-109	ebi-a-GCST010723	105248	rs75152587	0.223237	0.0397163	1.9008e-08
HDL cholesterol || id:ieu-b-109	Early age-related macular degeneration || id:ebi-a-GCST010723	ieu-b-109	ebi-a-GCST010723	105248	rs75246752	0.221555	0.0397671	2.52821e-08
HDL cholesterol || id:ieu-b-109	Early age-related macular degeneration || id:ebi-a-GCST010723	ieu-b-109	ebi-a-GCST010723	105248	rs75479205	0.220783	0.039787	2.87122e-08
HDL cholesterol || id:ieu-b-109	Early age-related macular degeneration || id:ebi-a-GCST010723	ieu-b-109	ebi-a-GCST010723	105248	rs75609851	0.221962	0.0398681	2.58561e-08
HDL cholesterol || id:ieu-b-109	Early age-related macular degeneration || id:ebi-a-GCST010723	ieu-b-109	ebi-a-GCST010723	105248	rs75662196	0.219794	0.0397899	3.31636e-08
HDL cholesterol || id:ieu-b-109	Early age-related macular degeneration || id:ebi-a-GCST010723	ieu-b-109	ebi-a-GCST010723	105248	rs7583067	0.219777	0.0397234	3.15381e-08
HDL cholesterol || id:ieu-b-109	Early age-related macular degeneration || id:ebi-a-GCST010723	ieu-b-109	ebi-a-GCST010723	105248	rs7622114	0.221442	0.0397871	2.6114e-08
HDL cholesterol || id:ieu-b-109	Early age-related macular degeneration || id:ebi-a-GCST010723	ieu-b-109	ebi-a-GCST010723	105248	rs76247316	0.220838	0.0397919	2.85947e-08
HDL cholesterol || id:ieu-b-109	Early age-related macular degeneration || id:ebi-a-GCST010723	ieu-b-109	ebi-a-GCST010723	105248	rs76428106	0.22091	0.0397856	2.81581e-08
HDL cholesterol || id:ieu-b-109	Early age-related macular degeneration || id:ebi-a-GCST010723	ieu-b-109	ebi-a-GCST010723	105248	rs76602912	0.221182	0.0397911	2.71972e-08
HDL cholesterol || id:ieu-b-109	Early age-related macular degeneration || id:ebi-a-GCST010723	ieu-b-109	ebi-a-GCST010723	105248	rs7665587	0.221039	0.0397998	2.79578e-08
HDL cholesterol || id:ieu-b-109	Early age-related macular degeneration || id:ebi-a-GCST010723	ieu-b-109	ebi-a-GCST010723	105248	rs76962725	0.222076	0.0397258	2.26795e-08
HDL cholesterol || id:ieu-b-109	Early age-related macular degeneration || id:ebi-a-GCST010723	ieu-b-109	ebi-a-GCST010723	105248	rs771481	0.224838	0.0396305	1.40035e-08
HDL cholesterol || id:ieu-b-109	Early age-related macular degeneration || id:ebi-a-GCST010723	ieu-b-109	ebi-a-GCST010723	105248	rs7725218	0.22137	0.0397881	2.64064e-08
HDL cholesterol || id:ieu-b-109	Early age-related macular degeneration || id:ebi-a-GCST010723	ieu-b-109	ebi-a-GCST010723	105248	rs77320712	0.220973	0.0397919	2.80463e-08
HDL cholesterol || id:ieu-b-109	Early age-related macular degeneration || id:ebi-a-GCST010723	ieu-b-109	ebi-a-GCST010723	105248	rs77605964	0.219793	0.0397468	3.20567e-08
HDL cholesterol || id:ieu-b-109	Early age-related macular degeneration || id:ebi-a-GCST010723	ieu-b-109	ebi-a-GCST010723	105248	rs77767539	0.221038	0.0397895	2.77339e-08
HDL cholesterol || id:ieu-b-109	Early age-related macular degeneration || id:ebi-a-GCST010723	ieu-b-109	ebi-a-GCST010723	105248	rs7794796	0.221519	0.0398037	2.61704e-08
HDL cholesterol || id:ieu-b-109	Early age-related macular degeneration || id:ebi-a-GCST010723	ieu-b-109	ebi-a-GCST010723	105248	rs77960347	0.231226	0.0400287	7.62651e-09
HDL cholesterol || id:ieu-b-109	Early age-related macular degeneration || id:ebi-a-GCST010723	ieu-b-109	ebi-a-GCST010723	105248	rs78058190	0.220615	0.0398157	3.00924e-08
HDL cholesterol || id:ieu-b-109	Early age-related macular degeneration || id:ebi-a-GCST010723	ieu-b-109	ebi-a-GCST010723	105248	rs7817574	0.218269	0.0397518	4.0015e-08
HDL cholesterol || id:ieu-b-109	Early age-related macular degeneration || id:ebi-a-GCST010723	ieu-b-109	ebi-a-GCST010723	105248	rs7826177	0.220811	0.0397861	2.85771e-08
HDL cholesterol || id:ieu-b-109	Early age-related macular degeneration || id:ebi-a-GCST010723	ieu-b-109	ebi-a-GCST010723	105248	rs7853377	0.221534	0.0397873	2.57728e-08
HDL cholesterol || id:ieu-b-109	Early age-related macular degeneration || id:ebi-a-GCST010723	ieu-b-109	ebi-a-GCST010723	105248	rs79153732	0.221088	0.0398485	2.88607e-08
HDL cholesterol || id:ieu-b-109	Early age-related macular degeneration || id:ebi-a-GCST010723	ieu-b-109	ebi-a-GCST010723	105248	rs7924036	0.220125	0.0397704	3.11408e-08
HDL cholesterol || id:ieu-b-109	Early age-related macular degeneration || id:ebi-a-GCST010723	ieu-b-109	ebi-a-GCST010723	105248	rs79600951	0.216424	0.0401401	6.97903e-08
HDL cholesterol || id:ieu-b-109	Early age-related macular degeneration || id:ebi-a-GCST010723	ieu-b-109	ebi-a-GCST010723	105248	rs79634051	0.220508	0.0397742	2.95669e-08
HDL cholesterol || id:ieu-b-109	Early age-related macular degeneration || id:ebi-a-GCST010723	ieu-b-109	ebi-a-GCST010723	105248	rs80005209	0.214699	0.0398631	7.20833e-08
HDL cholesterol || id:ieu-b-109	Early age-related macular degeneration || id:ebi-a-GCST010723	ieu-b-109	ebi-a-GCST010723	105248	rs8007841	0.2199	0.039735	3.12693e-08
HDL cholesterol || id:ieu-b-109	Early age-related macular degeneration || id:ebi-a-GCST010723	ieu-b-109	ebi-a-GCST010723	105248	rs8014289	0.220918	0.0398023	2.85058e-08
HDL cholesterol || id:ieu-b-109	Early age-related macular degeneration || id:ebi-a-GCST010723	ieu-b-109	ebi-a-GCST010723	105248	rs8081548	0.220496	0.0398034	3.03124e-08
HDL cholesterol || id:ieu-b-109	Early age-related macular degeneration || id:ebi-a-GCST010723	ieu-b-109	ebi-a-GCST010723	105248	rs8086351	0.224045	0.0401957	2.49152e-08
HDL cholesterol || id:ieu-b-109	Early age-related macular degeneration || id:ebi-a-GCST010723	ieu-b-109	ebi-a-GCST010723	105248	rs830620	0.219232	0.0396953	3.33491e-08
HDL cholesterol || id:ieu-b-109	Early age-related macular degeneration || id:ebi-a-GCST010723	ieu-b-109	ebi-a-GCST010723	105248	rs880674	0.220521	0.0397735	2.94899e-08
HDL cholesterol || id:ieu-b-109	Early age-related macular degeneration || id:ebi-a-GCST010723	ieu-b-109	ebi-a-GCST010723	105248	rs907866	0.219992	0.0397908	3.22572e-08
HDL cholesterol || id:ieu-b-109	Early age-related macular degeneration || id:ebi-a-GCST010723	ieu-b-109	ebi-a-GCST010723	105248	rs921919	0.225841	0.0398249	1.4209e-08
HDL cholesterol || id:ieu-b-109	Early age-related macular degeneration || id:ebi-a-GCST010723	ieu-b-109	ebi-a-GCST010723	105248	rs9327468	0.221481	0.0397908	2.60453e-08
HDL cholesterol || id:ieu-b-109	Early age-related macular degeneration || id:ebi-a-GCST010723	ieu-b-109	ebi-a-GCST010723	105248	rs9347737	0.222058	0.0397572	2.33235e-08
HDL cholesterol || id:ieu-b-109	Early age-related macular degeneration || id:ebi-a-GCST010723	ieu-b-109	ebi-a-GCST010723	105248	rs9465693	0.219036	0.0395687	3.1021e-08
HDL cholesterol || id:ieu-b-109	Early age-related macular degeneration || id:ebi-a-GCST010723	ieu-b-109	ebi-a-GCST010723	105248	rs9604045	0.221511	0.0397773	2.56541e-08
HDL cholesterol || id:ieu-b-109	Early age-related macular degeneration || id:ebi-a-GCST010723	ieu-b-109	ebi-a-GCST010723	105248	rs9622830	0.219498	0.0397356	3.31444e-08
HDL cholesterol || id:ieu-b-109	Early age-related macular degeneration || id:ebi-a-GCST010723	ieu-b-109	ebi-a-GCST010723	105248	rs964184	0.215997	0.0403603	8.712e-08
HDL cholesterol || id:ieu-b-109	Early age-related macular degeneration || id:ebi-a-GCST010723	ieu-b-109	ebi-a-GCST010723	105248	rs9647335	0.22149	0.0398271	2.67793e-08
HDL cholesterol || id:ieu-b-109	Early age-related macular degeneration || id:ebi-a-GCST010723	ieu-b-109	ebi-a-GCST010723	105248	rs968050	0.219786	0.0397396	3.1903e-08
HDL cholesterol || id:ieu-b-109	Early age-related macular degeneration || id:ebi-a-GCST010723	ieu-b-109	ebi-a-GCST010723	105248	rs983663	0.22189	0.0397687	2.41195e-08
HDL cholesterol || id:ieu-b-109	Early age-related macular degeneration || id:ebi-a-GCST010723	ieu-b-109	ebi-a-GCST010723	105248	rs9904004	0.221717	0.0397893	2.51438e-08
HDL cholesterol || id:ieu-b-109	Early age-related macular degeneration || id:ebi-a-GCST010723	ieu-b-109	ebi-a-GCST010723	105248	rs9916613	0.221363	0.0397948	2.65782e-08
HDL cholesterol || id:ieu-b-109	Early age-related macular degeneration || id:ebi-a-GCST010723	ieu-b-109	ebi-a-GCST010723	105248	rs9933509	0.221596	0.0397923	2.56485e-08
HDL cholesterol || id:ieu-b-109	Early age-related macular degeneration || id:ebi-a-GCST010723	ieu-b-109	ebi-a-GCST010723	105248	rs998584	0.221981	0.0398995	2.64411e-08
HDL cholesterol || id:ieu-b-109	Early age-related macular degeneration || id:ebi-a-GCST010723	ieu-b-109	ebi-a-GCST010723	105248	rs9987289	0.22547	0.0399951	1.72598e-08
HDL cholesterol || id:ieu-b-109	Early age-related macular degeneration || id:ebi-a-GCST010723	ieu-b-109	ebi-a-GCST010723	105248	rs9989419	0.196546	0.041935	2.77344e-06
HDL cholesterol || id:ieu-b-109	Early age-related macular degeneration || id:ebi-a-GCST010723	ieu-b-109	ebi-a-GCST010723	105248	All	0.221074	0.0397222	2.61379e-08
