# Supplementary material for: Causal effects of serum lipid biomarkers on early age-related macular degeneration using Mendelian randomization
Source: Genes Nutr. 2023 Jul 21;18:11. doi: 10.1186/s12263-023-00730-5 (PMC10362672; doi:10.1186/s12263-023-00730-5)
Supplement: Supplementary file 2 — Additional file 2: Tables S2 to S6. [file 12263_2023_730_MOESM2_ESM.zip › table_s6_ebi-a-GCST010723_LDL-C_ESM.xlsx]

## Sheet: table_s6_ebi-a-GCST010723_LDL-C
exposure	outcome	id.exposure	id.outcome	samplesize	SNP	b	se	p
Low density lipoprotein cholesterol levels || id:ebi-a-GCST90002412	Early age-related macular degeneration || id:ebi-a-GCST010723	ebi-a-GCST90002412	ebi-a-GCST010723	105248	rs10021804	-0.102764	0.0333299	0.00204763
Low density lipoprotein cholesterol levels || id:ebi-a-GCST90002412	Early age-related macular degeneration || id:ebi-a-GCST010723	ebi-a-GCST90002412	ebi-a-GCST010723	105248	rs10025454	-0.102802	0.0333238	0.00203587
Low density lipoprotein cholesterol levels || id:ebi-a-GCST90002412	Early age-related macular degeneration || id:ebi-a-GCST010723	ebi-a-GCST90002412	ebi-a-GCST010723	105248	rs10076475	-0.10263	0.0333317	0.00207661
Low density lipoprotein cholesterol levels || id:ebi-a-GCST90002412	Early age-related macular degeneration || id:ebi-a-GCST010723	ebi-a-GCST90002412	ebi-a-GCST010723	105248	rs10127939	-0.102164	0.033296	0.00215235
Low density lipoprotein cholesterol levels || id:ebi-a-GCST90002412	Early age-related macular degeneration || id:ebi-a-GCST010723	ebi-a-GCST90002412	ebi-a-GCST010723	105248	rs10145740	-0.10314	0.0333262	0.00196911
Low density lipoprotein cholesterol levels || id:ebi-a-GCST90002412	Early age-related macular degeneration || id:ebi-a-GCST010723	ebi-a-GCST90002412	ebi-a-GCST010723	105248	rs1016102	-0.101551	0.0332072	0.00222742
Low density lipoprotein cholesterol levels || id:ebi-a-GCST90002412	Early age-related macular degeneration || id:ebi-a-GCST010723	ebi-a-GCST90002412	ebi-a-GCST010723	105248	rs10184004	-0.102883	0.0333412	0.00203036
Low density lipoprotein cholesterol levels || id:ebi-a-GCST90002412	Early age-related macular degeneration || id:ebi-a-GCST010723	ebi-a-GCST90002412	ebi-a-GCST010723	105248	rs10272002	-0.102262	0.0333338	0.00215619
Low density lipoprotein cholesterol levels || id:ebi-a-GCST90002412	Early age-related macular degeneration || id:ebi-a-GCST010723	ebi-a-GCST90002412	ebi-a-GCST010723	105248	rs10410835	-0.100084	0.0335587	0.00286033
Low density lipoprotein cholesterol levels || id:ebi-a-GCST90002412	Early age-related macular degeneration || id:ebi-a-GCST010723	ebi-a-GCST90002412	ebi-a-GCST010723	105248	rs10438978	-0.103314	0.0333312	0.00193769
Low density lipoprotein cholesterol levels || id:ebi-a-GCST90002412	Early age-related macular degeneration || id:ebi-a-GCST010723	ebi-a-GCST90002412	ebi-a-GCST010723	105248	rs10445374	-0.104386	0.0333691	0.00175872
Low density lipoprotein cholesterol levels || id:ebi-a-GCST90002412	Early age-related macular degeneration || id:ebi-a-GCST010723	ebi-a-GCST90002412	ebi-a-GCST010723	105248	rs1044573	-0.101665	0.0332759	0.00224899
Low density lipoprotein cholesterol levels || id:ebi-a-GCST90002412	Early age-related macular degeneration || id:ebi-a-GCST010723	ebi-a-GCST90002412	ebi-a-GCST010723	105248	rs10448340	-0.103534	0.0333028	0.00187802
Low density lipoprotein cholesterol levels || id:ebi-a-GCST90002412	Early age-related macular degeneration || id:ebi-a-GCST010723	ebi-a-GCST90002412	ebi-a-GCST010723	105248	rs10455872	-0.111087	0.0334252	0.000889149
Low density lipoprotein cholesterol levels || id:ebi-a-GCST90002412	Early age-related macular degeneration || id:ebi-a-GCST010723	ebi-a-GCST90002412	ebi-a-GCST010723	105248	rs10500834	-0.101652	0.0333264	0.00228694
Low density lipoprotein cholesterol levels || id:ebi-a-GCST90002412	Early age-related macular degeneration || id:ebi-a-GCST010723	ebi-a-GCST90002412	ebi-a-GCST010723	105248	rs1056806	-0.103556	0.033218	0.00182406
Low density lipoprotein cholesterol levels || id:ebi-a-GCST90002412	Early age-related macular degeneration || id:ebi-a-GCST010723	ebi-a-GCST90002412	ebi-a-GCST010723	105248	rs1065853	-0.0940041	0.0360601	0.00913726
Low density lipoprotein cholesterol levels || id:ebi-a-GCST90002412	Early age-related macular degeneration || id:ebi-a-GCST010723	ebi-a-GCST90002412	ebi-a-GCST010723	105248	rs10782922	-0.101284	0.0332739	0.00233497
Low density lipoprotein cholesterol levels || id:ebi-a-GCST90002412	Early age-related macular degeneration || id:ebi-a-GCST010723	ebi-a-GCST90002412	ebi-a-GCST010723	105248	rs10794579	-0.102175	0.0333404	0.00217965
Low density lipoprotein cholesterol levels || id:ebi-a-GCST90002412	Early age-related macular degeneration || id:ebi-a-GCST010723	ebi-a-GCST90002412	ebi-a-GCST010723	105248	rs10795464	-0.100885	0.0331514	0.00234116
Low density lipoprotein cholesterol levels || id:ebi-a-GCST90002412	Early age-related macular degeneration || id:ebi-a-GCST010723	ebi-a-GCST90002412	ebi-a-GCST010723	105248	rs10808709	-0.103052	0.0333255	0.00198617
Low density lipoprotein cholesterol levels || id:ebi-a-GCST90002412	Early age-related macular degeneration || id:ebi-a-GCST010723	ebi-a-GCST90002412	ebi-a-GCST010723	105248	rs10810657	-0.102241	0.0333365	0.00216263
Low density lipoprotein cholesterol levels || id:ebi-a-GCST90002412	Early age-related macular degeneration || id:ebi-a-GCST010723	ebi-a-GCST90002412	ebi-a-GCST010723	105248	rs1081105	-0.0985923	0.0335323	0.00327979
Low density lipoprotein cholesterol levels || id:ebi-a-GCST90002412	Early age-related macular degeneration || id:ebi-a-GCST010723	ebi-a-GCST90002412	ebi-a-GCST010723	105248	rs10817718	-0.1036	0.0332542	0.00183695
Low density lipoprotein cholesterol levels || id:ebi-a-GCST90002412	Early age-related macular degeneration || id:ebi-a-GCST010723	ebi-a-GCST90002412	ebi-a-GCST010723	105248	rs10843391	-0.10211	0.0332996	0.00216642
Low density lipoprotein cholesterol levels || id:ebi-a-GCST90002412	Early age-related macular degeneration || id:ebi-a-GCST010723	ebi-a-GCST90002412	ebi-a-GCST010723	105248	rs10846740	-0.101434	0.0332548	0.00228681
Low density lipoprotein cholesterol levels || id:ebi-a-GCST90002412	Early age-related macular degeneration || id:ebi-a-GCST010723	ebi-a-GCST90002412	ebi-a-GCST010723	105248	rs10869598	-0.102581	0.0333368	0.0020902
Low density lipoprotein cholesterol levels || id:ebi-a-GCST90002412	Early age-related macular degeneration || id:ebi-a-GCST010723	ebi-a-GCST90002412	ebi-a-GCST010723	105248	rs10877955	-0.102413	0.0333304	0.00212167
Low density lipoprotein cholesterol levels || id:ebi-a-GCST90002412	Early age-related macular degeneration || id:ebi-a-GCST010723	ebi-a-GCST90002412	ebi-a-GCST010723	105248	rs10910476	-0.102582	0.0333358	0.00208941
Low density lipoprotein cholesterol levels || id:ebi-a-GCST90002412	Early age-related macular degeneration || id:ebi-a-GCST010723	ebi-a-GCST90002412	ebi-a-GCST010723	105248	rs10910522	-0.102965	0.0333239	0.00200282
Low density lipoprotein cholesterol levels || id:ebi-a-GCST90002412	Early age-related macular degeneration || id:ebi-a-GCST010723	ebi-a-GCST90002412	ebi-a-GCST010723	105248	rs10930590	-0.103048	0.033309	0.00197675
Low density lipoprotein cholesterol levels || id:ebi-a-GCST90002412	Early age-related macular degeneration || id:ebi-a-GCST010723	ebi-a-GCST90002412	ebi-a-GCST010723	105248	rs10953260	-0.102439	0.0333388	0.00212159
Low density lipoprotein cholesterol levels || id:ebi-a-GCST90002412	Early age-related macular degeneration || id:ebi-a-GCST010723	ebi-a-GCST90002412	ebi-a-GCST010723	105248	rs10953298	-0.102574	0.0333465	0.00209785
Low density lipoprotein cholesterol levels || id:ebi-a-GCST90002412	Early age-related macular degeneration || id:ebi-a-GCST010723	ebi-a-GCST90002412	ebi-a-GCST010723	105248	rs11057397	-0.102142	0.033334	0.00218259
Low density lipoprotein cholesterol levels || id:ebi-a-GCST90002412	Early age-related macular degeneration || id:ebi-a-GCST010723	ebi-a-GCST90002412	ebi-a-GCST010723	105248	rs11085721	-0.101717	0.0332566	0.0022241
Low density lipoprotein cholesterol levels || id:ebi-a-GCST90002412	Early age-related macular degeneration || id:ebi-a-GCST010723	ebi-a-GCST90002412	ebi-a-GCST010723	105248	rs111232683	-0.102923	0.0333296	0.00201486
Low density lipoprotein cholesterol levels || id:ebi-a-GCST90002412	Early age-related macular degeneration || id:ebi-a-GCST010723	ebi-a-GCST90002412	ebi-a-GCST010723	105248	rs111278137	-0.103164	0.0333507	0.00197947
Low density lipoprotein cholesterol levels || id:ebi-a-GCST90002412	Early age-related macular degeneration || id:ebi-a-GCST010723	ebi-a-GCST90002412	ebi-a-GCST010723	105248	rs111371088	-0.102586	0.0333287	0.00208386
Low density lipoprotein cholesterol levels || id:ebi-a-GCST90002412	Early age-related macular degeneration || id:ebi-a-GCST010723	ebi-a-GCST90002412	ebi-a-GCST010723	105248	rs11159071	-0.103002	0.0333171	0.00199108
Low density lipoprotein cholesterol levels || id:ebi-a-GCST90002412	Early age-related macular degeneration || id:ebi-a-GCST010723	ebi-a-GCST90002412	ebi-a-GCST010723	105248	rs111928762	-0.103989	0.033348	0.00181888
Low density lipoprotein cholesterol levels || id:ebi-a-GCST90002412	Early age-related macular degeneration || id:ebi-a-GCST010723	ebi-a-GCST90002412	ebi-a-GCST010723	105248	rs111990272	-0.102656	0.0333322	0.00207153
Low density lipoprotein cholesterol levels || id:ebi-a-GCST90002412	Early age-related macular degeneration || id:ebi-a-GCST010723	ebi-a-GCST90002412	ebi-a-GCST010723	105248	rs112201728	-0.102085	0.0334019	0.00224121
Low density lipoprotein cholesterol levels || id:ebi-a-GCST90002412	Early age-related macular degeneration || id:ebi-a-GCST010723	ebi-a-GCST90002412	ebi-a-GCST010723	105248	rs112244600	-0.103209	0.033306	0.00194299
Low density lipoprotein cholesterol levels || id:ebi-a-GCST90002412	Early age-related macular degeneration || id:ebi-a-GCST010723	ebi-a-GCST90002412	ebi-a-GCST010723	105248	rs11226108	-0.103337	0.0333133	0.00192231
Low density lipoprotein cholesterol levels || id:ebi-a-GCST90002412	Early age-related macular degeneration || id:ebi-a-GCST010723	ebi-a-GCST90002412	ebi-a-GCST010723	105248	rs11231711	-0.101832	0.0332757	0.0022115
Low density lipoprotein cholesterol levels || id:ebi-a-GCST90002412	Early age-related macular degeneration || id:ebi-a-GCST010723	ebi-a-GCST90002412	ebi-a-GCST010723	105248	rs11237488	-0.101294	0.0331703	0.00225994
Low density lipoprotein cholesterol levels || id:ebi-a-GCST90002412	Early age-related macular degeneration || id:ebi-a-GCST010723	ebi-a-GCST90002412	ebi-a-GCST010723	105248	rs112679104	-0.102755	0.0333252	0.00204651
Low density lipoprotein cholesterol levels || id:ebi-a-GCST90002412	Early age-related macular degeneration || id:ebi-a-GCST010723	ebi-a-GCST90002412	ebi-a-GCST010723	105248	rs112693563	-0.102747	0.0333321	0.00205257
Low density lipoprotein cholesterol levels || id:ebi-a-GCST90002412	Early age-related macular degeneration || id:ebi-a-GCST010723	ebi-a-GCST90002412	ebi-a-GCST010723	105248	rs112811239	-0.102664	0.0333296	0.00206813
Low density lipoprotein cholesterol levels || id:ebi-a-GCST90002412	Early age-related macular degeneration || id:ebi-a-GCST010723	ebi-a-GCST90002412	ebi-a-GCST010723	105248	rs113111921	-0.10253	0.0333244	0.00209286
Low density lipoprotein cholesterol levels || id:ebi-a-GCST90002412	Early age-related macular degeneration || id:ebi-a-GCST010723	ebi-a-GCST90002412	ebi-a-GCST010723	105248	rs1133790	-0.101917	0.0332721	0.00219032
Low density lipoprotein cholesterol levels || id:ebi-a-GCST90002412	Early age-related macular degeneration || id:ebi-a-GCST010723	ebi-a-GCST90002412	ebi-a-GCST010723	105248	rs1134027	-0.100226	0.0332269	0.00255772
Low density lipoprotein cholesterol levels || id:ebi-a-GCST90002412	Early age-related macular degeneration || id:ebi-a-GCST010723	ebi-a-GCST90002412	ebi-a-GCST010723	105248	rs11386165	-0.102802	0.0333272	0.00203805
Low density lipoprotein cholesterol levels || id:ebi-a-GCST90002412	Early age-related macular degeneration || id:ebi-a-GCST010723	ebi-a-GCST90002412	ebi-a-GCST010723	105248	rs113986045	-0.102213	0.0332855	0.00213498
Low density lipoprotein cholesterol levels || id:ebi-a-GCST90002412	Early age-related macular degeneration || id:ebi-a-GCST010723	ebi-a-GCST90002412	ebi-a-GCST010723	105248	rs1141362	-0.101361	0.0331743	0.00224766
Low density lipoprotein cholesterol levels || id:ebi-a-GCST90002412	Early age-related macular degeneration || id:ebi-a-GCST010723	ebi-a-GCST90002412	ebi-a-GCST010723	105248	rs114165349	-0.102433	0.0333659	0.00214069
Low density lipoprotein cholesterol levels || id:ebi-a-GCST90002412	Early age-related macular degeneration || id:ebi-a-GCST010723	ebi-a-GCST90002412	ebi-a-GCST010723	105248	rs11429307	-0.100245	0.033204	0.00253555
Low density lipoprotein cholesterol levels || id:ebi-a-GCST90002412	Early age-related macular degeneration || id:ebi-a-GCST010723	ebi-a-GCST90002412	ebi-a-GCST010723	105248	rs114547690	-0.101893	0.0331949	0.00214398
Low density lipoprotein cholesterol levels || id:ebi-a-GCST90002412	Early age-related macular degeneration || id:ebi-a-GCST010723	ebi-a-GCST90002412	ebi-a-GCST010723	105248	rs114756490	-0.102698	0.0333312	0.00206204
Low density lipoprotein cholesterol levels || id:ebi-a-GCST90002412	Early age-related macular degeneration || id:ebi-a-GCST010723	ebi-a-GCST90002412	ebi-a-GCST010723	105248	rs114783000	-0.102256	0.0333133	0.00214403
Low density lipoprotein cholesterol levels || id:ebi-a-GCST90002412	Early age-related macular degeneration || id:ebi-a-GCST010723	ebi-a-GCST90002412	ebi-a-GCST010723	105248	rs115383270	-0.102132	0.0333056	0.00216575
Low density lipoprotein cholesterol levels || id:ebi-a-GCST90002412	Early age-related macular degeneration || id:ebi-a-GCST010723	ebi-a-GCST90002412	ebi-a-GCST010723	105248	rs11568318	-0.103323	0.0333169	0.0019272
Low density lipoprotein cholesterol levels || id:ebi-a-GCST90002412	Early age-related macular degeneration || id:ebi-a-GCST010723	ebi-a-GCST90002412	ebi-a-GCST010723	105248	rs11591147	-0.111344	0.0339983	0.00105669
Low density lipoprotein cholesterol levels || id:ebi-a-GCST90002412	Early age-related macular degeneration || id:ebi-a-GCST010723	ebi-a-GCST90002412	ebi-a-GCST010723	105248	rs11601507	-0.102508	0.0333572	0.00211893
Low density lipoprotein cholesterol levels || id:ebi-a-GCST90002412	Early age-related macular degeneration || id:ebi-a-GCST010723	ebi-a-GCST90002412	ebi-a-GCST010723	105248	rs11621792	-0.0997819	0.0332144	0.00266301
Low density lipoprotein cholesterol levels || id:ebi-a-GCST90002412	Early age-related macular degeneration || id:ebi-a-GCST010723	ebi-a-GCST90002412	ebi-a-GCST010723	105248	rs11641811	-0.103637	0.0333651	0.00189536
Low density lipoprotein cholesterol levels || id:ebi-a-GCST90002412	Early age-related macular degeneration || id:ebi-a-GCST010723	ebi-a-GCST90002412	ebi-a-GCST010723	105248	rs11646091	-0.103015	0.0333195	0.00199
Low density lipoprotein cholesterol levels || id:ebi-a-GCST90002412	Early age-related macular degeneration || id:ebi-a-GCST010723	ebi-a-GCST90002412	ebi-a-GCST010723	105248	rs11652501	-0.10238	0.0333227	0.00212349
Low density lipoprotein cholesterol levels || id:ebi-a-GCST90002412	Early age-related macular degeneration || id:ebi-a-GCST010723	ebi-a-GCST90002412	ebi-a-GCST010723	105248	rs1169288	-0.101804	0.033398	0.0023021
Low density lipoprotein cholesterol levels || id:ebi-a-GCST90002412	Early age-related macular degeneration || id:ebi-a-GCST010723	ebi-a-GCST90002412	ebi-a-GCST010723	105248	rs117733303	-0.104859	0.0333828	0.00168319
Low density lipoprotein cholesterol levels || id:ebi-a-GCST90002412	Early age-related macular degeneration || id:ebi-a-GCST010723	ebi-a-GCST90002412	ebi-a-GCST010723	105248	rs11789603	-0.10484	0.0331947	0.00158669
Low density lipoprotein cholesterol levels || id:ebi-a-GCST90002412	Early age-related macular degeneration || id:ebi-a-GCST010723	ebi-a-GCST90002412	ebi-a-GCST010723	105248	rs11846704	-0.103342	0.0332898	0.00190719
Low density lipoprotein cholesterol levels || id:ebi-a-GCST90002412	Early age-related macular degeneration || id:ebi-a-GCST010723	ebi-a-GCST90002412	ebi-a-GCST010723	105248	rs11895352	-0.104388	0.033291	0.00171482
Low density lipoprotein cholesterol levels || id:ebi-a-GCST90002412	Early age-related macular degeneration || id:ebi-a-GCST010723	ebi-a-GCST90002412	ebi-a-GCST010723	105248	rs11983987	-0.102303	0.0333338	0.00214736
Low density lipoprotein cholesterol levels || id:ebi-a-GCST90002412	Early age-related macular degeneration || id:ebi-a-GCST010723	ebi-a-GCST90002412	ebi-a-GCST010723	105248	rs11997161	-0.101709	0.0332426	0.00221639
Low density lipoprotein cholesterol levels || id:ebi-a-GCST90002412	Early age-related macular degeneration || id:ebi-a-GCST010723	ebi-a-GCST90002412	ebi-a-GCST010723	105248	rs12027388	-0.103455	0.0332962	0.00188929
Low density lipoprotein cholesterol levels || id:ebi-a-GCST90002412	Early age-related macular degeneration || id:ebi-a-GCST010723	ebi-a-GCST90002412	ebi-a-GCST010723	105248	rs12054451	-0.102326	0.0333366	0.00214426
Low density lipoprotein cholesterol levels || id:ebi-a-GCST90002412	Early age-related macular degeneration || id:ebi-a-GCST010723	ebi-a-GCST90002412	ebi-a-GCST010723	105248	rs12149373	-0.10342	0.0332095	0.00184457
Low density lipoprotein cholesterol levels || id:ebi-a-GCST90002412	Early age-related macular degeneration || id:ebi-a-GCST010723	ebi-a-GCST90002412	ebi-a-GCST010723	105248	rs12179053	-0.101609	0.0333342	0.00230222
Low density lipoprotein cholesterol levels || id:ebi-a-GCST90002412	Early age-related macular degeneration || id:ebi-a-GCST010723	ebi-a-GCST90002412	ebi-a-GCST010723	105248	rs12202204	-0.104464	0.0331049	0.00160193
Low density lipoprotein cholesterol levels || id:ebi-a-GCST90002412	Early age-related macular degeneration || id:ebi-a-GCST010723	ebi-a-GCST90002412	ebi-a-GCST010723	105248	rs12212146	-0.103133	0.0333097	0.00196028
Low density lipoprotein cholesterol levels || id:ebi-a-GCST90002412	Early age-related macular degeneration || id:ebi-a-GCST010723	ebi-a-GCST90002412	ebi-a-GCST010723	105248	rs12271333	-0.10233	0.0333252	0.00213605
Low density lipoprotein cholesterol levels || id:ebi-a-GCST90002412	Early age-related macular degeneration || id:ebi-a-GCST010723	ebi-a-GCST90002412	ebi-a-GCST010723	105248	rs1229984	-0.102451	0.0333853	0.00214955
Low density lipoprotein cholesterol levels || id:ebi-a-GCST90002412	Early age-related macular degeneration || id:ebi-a-GCST010723	ebi-a-GCST90002412	ebi-a-GCST010723	105248	rs12320328	-0.101997	0.0332926	0.00218648
Low density lipoprotein cholesterol levels || id:ebi-a-GCST90002412	Early age-related macular degeneration || id:ebi-a-GCST010723	ebi-a-GCST90002412	ebi-a-GCST010723	105248	rs12445804	-0.102361	0.0333422	0.00214042
Low density lipoprotein cholesterol levels || id:ebi-a-GCST90002412	Early age-related macular degeneration || id:ebi-a-GCST010723	ebi-a-GCST90002412	ebi-a-GCST010723	105248	rs12453219	-0.102841	0.0333316	0.00203294
Low density lipoprotein cholesterol levels || id:ebi-a-GCST90002412	Early age-related macular degeneration || id:ebi-a-GCST010723	ebi-a-GCST90002412	ebi-a-GCST010723	105248	rs12469822	-0.102326	0.0333205	0.00213367
Low density lipoprotein cholesterol levels || id:ebi-a-GCST90002412	Early age-related macular degeneration || id:ebi-a-GCST010723	ebi-a-GCST90002412	ebi-a-GCST010723	105248	rs12471768	-0.102542	0.033333	0.00209588
Low density lipoprotein cholesterol levels || id:ebi-a-GCST90002412	Early age-related macular degeneration || id:ebi-a-GCST010723	ebi-a-GCST90002412	ebi-a-GCST010723	105248	rs1250259	-0.103233	0.0333156	0.00194413
Low density lipoprotein cholesterol levels || id:ebi-a-GCST90002412	Early age-related macular degeneration || id:ebi-a-GCST010723	ebi-a-GCST90002412	ebi-a-GCST010723	105248	rs1260326	-0.104317	0.0334887	0.00183956
Low density lipoprotein cholesterol levels || id:ebi-a-GCST90002412	Early age-related macular degeneration || id:ebi-a-GCST010723	ebi-a-GCST90002412	ebi-a-GCST010723	105248	rs12614487	-0.102981	0.0333298	0.00200326
Low density lipoprotein cholesterol levels || id:ebi-a-GCST90002412	Early age-related macular degeneration || id:ebi-a-GCST010723	ebi-a-GCST90002412	ebi-a-GCST010723	105248	rs12638256	-0.100718	0.0331625	0.00238868
Low density lipoprotein cholesterol levels || id:ebi-a-GCST90002412	Early age-related macular degeneration || id:ebi-a-GCST010723	ebi-a-GCST90002412	ebi-a-GCST010723	105248	rs12655342	-0.102541	0.0333294	0.00209386
Low density lipoprotein cholesterol levels || id:ebi-a-GCST90002412	Early age-related macular degeneration || id:ebi-a-GCST010723	ebi-a-GCST90002412	ebi-a-GCST010723	105248	rs12665537	-0.102651	0.0333402	0.00207773
Low density lipoprotein cholesterol levels || id:ebi-a-GCST90002412	Early age-related macular degeneration || id:ebi-a-GCST010723	ebi-a-GCST90002412	ebi-a-GCST010723	105248	rs12684235	-0.103349	0.0332823	0.0019014
Low density lipoprotein cholesterol levels || id:ebi-a-GCST90002412	Early age-related macular degeneration || id:ebi-a-GCST010723	ebi-a-GCST90002412	ebi-a-GCST010723	105248	rs12740374	-0.104476	0.0345593	0.00250203
Low density lipoprotein cholesterol levels || id:ebi-a-GCST90002412	Early age-related macular degeneration || id:ebi-a-GCST010723	ebi-a-GCST90002412	ebi-a-GCST010723	105248	rs12891477	-0.102061	0.0333103	0.00218433
Low density lipoprotein cholesterol levels || id:ebi-a-GCST90002412	Early age-related macular degeneration || id:ebi-a-GCST010723	ebi-a-GCST90002412	ebi-a-GCST010723	105248	rs12916	-0.0992172	0.0337043	0.00324258
Low density lipoprotein cholesterol levels || id:ebi-a-GCST90002412	Early age-related macular degeneration || id:ebi-a-GCST010723	ebi-a-GCST90002412	ebi-a-GCST010723	105248	rs12977362	-0.102544	0.0333495	0.00210631
Low density lipoprotein cholesterol levels || id:ebi-a-GCST90002412	Early age-related macular degeneration || id:ebi-a-GCST010723	ebi-a-GCST90002412	ebi-a-GCST010723	105248	rs12985907	-0.102484	0.0333294	0.00210592
Low density lipoprotein cholesterol levels || id:ebi-a-GCST90002412	Early age-related macular degeneration || id:ebi-a-GCST010723	ebi-a-GCST90002412	ebi-a-GCST010723	105248	rs12986248	-0.102314	0.0333255	0.00213952
Low density lipoprotein cholesterol levels || id:ebi-a-GCST90002412	Early age-related macular degeneration || id:ebi-a-GCST010723	ebi-a-GCST90002412	ebi-a-GCST010723	105248	rs13076933	-0.103736	0.0333499	0.00186746
Low density lipoprotein cholesterol levels || id:ebi-a-GCST90002412	Early age-related macular degeneration || id:ebi-a-GCST010723	ebi-a-GCST90002412	ebi-a-GCST010723	105248	rs13107325	-0.102501	0.0333399	0.00210919
Low density lipoprotein cholesterol levels || id:ebi-a-GCST90002412	Early age-related macular degeneration || id:ebi-a-GCST010723	ebi-a-GCST90002412	ebi-a-GCST010723	105248	rs13108218	-0.101548	0.0333454	0.00232431
Low density lipoprotein cholesterol levels || id:ebi-a-GCST90002412	Early age-related macular degeneration || id:ebi-a-GCST010723	ebi-a-GCST90002412	ebi-a-GCST010723	105248	rs13255048	-0.102298	0.0333533	0.00216148
Low density lipoprotein cholesterol levels || id:ebi-a-GCST90002412	Early age-related macular degeneration || id:ebi-a-GCST010723	ebi-a-GCST90002412	ebi-a-GCST010723	105248	rs13359927	-0.102475	0.03333	0.0021082
Low density lipoprotein cholesterol levels || id:ebi-a-GCST90002412	Early age-related macular degeneration || id:ebi-a-GCST010723	ebi-a-GCST90002412	ebi-a-GCST010723	105248	rs1336455	-0.102075	0.0332996	0.00217421
Low density lipoprotein cholesterol levels || id:ebi-a-GCST90002412	Early age-related macular degeneration || id:ebi-a-GCST010723	ebi-a-GCST90002412	ebi-a-GCST010723	105248	rs1349852	-0.102612	0.0333296	0.00207892
Low density lipoprotein cholesterol levels || id:ebi-a-GCST90002412	Early age-related macular degeneration || id:ebi-a-GCST010723	ebi-a-GCST90002412	ebi-a-GCST010723	105248	rs1362965	-0.10298	0.0333251	0.00200047
Low density lipoprotein cholesterol levels || id:ebi-a-GCST90002412	Early age-related macular degeneration || id:ebi-a-GCST010723	ebi-a-GCST90002412	ebi-a-GCST010723	105248	rs1375131	-0.103421	0.0333065	0.00190195
Low density lipoprotein cholesterol levels || id:ebi-a-GCST90002412	Early age-related macular degeneration || id:ebi-a-GCST010723	ebi-a-GCST90002412	ebi-a-GCST010723	105248	rs13796	-0.103113	0.0333096	0.00196415
Low density lipoprotein cholesterol levels || id:ebi-a-GCST90002412	Early age-related macular degeneration || id:ebi-a-GCST010723	ebi-a-GCST90002412	ebi-a-GCST010723	105248	rs138352	-0.0999849	0.0330201	0.00246179
Low density lipoprotein cholesterol levels || id:ebi-a-GCST90002412	Early age-related macular degeneration || id:ebi-a-GCST010723	ebi-a-GCST90002412	ebi-a-GCST010723	105248	rs141469619	-0.101852	0.0333062	0.00222791
Low density lipoprotein cholesterol levels || id:ebi-a-GCST90002412	Early age-related macular degeneration || id:ebi-a-GCST010723	ebi-a-GCST90002412	ebi-a-GCST010723	105248	rs141783576	-0.102875	0.0333268	0.00202285
Low density lipoprotein cholesterol levels || id:ebi-a-GCST90002412	Early age-related macular degeneration || id:ebi-a-GCST010723	ebi-a-GCST90002412	ebi-a-GCST010723	105248	rs1434282	-0.102807	0.0333295	0.00203839
Low density lipoprotein cholesterol levels || id:ebi-a-GCST90002412	Early age-related macular degeneration || id:ebi-a-GCST010723	ebi-a-GCST90002412	ebi-a-GCST010723	105248	rs143455776	-0.10322	0.0333315	0.00195638
Low density lipoprotein cholesterol levels || id:ebi-a-GCST90002412	Early age-related macular degeneration || id:ebi-a-GCST010723	ebi-a-GCST90002412	ebi-a-GCST010723	105248	rs146433259	-0.101919	0.033204	0.00214438
Low density lipoprotein cholesterol levels || id:ebi-a-GCST90002412	Early age-related macular degeneration || id:ebi-a-GCST010723	ebi-a-GCST90002412	ebi-a-GCST010723	105248	rs146947088	-0.10221	0.0333333	0.00216722
Low density lipoprotein cholesterol levels || id:ebi-a-GCST90002412	Early age-related macular degeneration || id:ebi-a-GCST010723	ebi-a-GCST90002412	ebi-a-GCST010723	105248	rs147510296	-0.102795	0.0333238	0.00203744
Low density lipoprotein cholesterol levels || id:ebi-a-GCST90002412	Early age-related macular degeneration || id:ebi-a-GCST010723	ebi-a-GCST90002412	ebi-a-GCST010723	105248	rs147539187	-0.102431	0.0333331	0.00211956
Low density lipoprotein cholesterol levels || id:ebi-a-GCST90002412	Early age-related macular degeneration || id:ebi-a-GCST010723	ebi-a-GCST90002412	ebi-a-GCST010723	105248	rs14842	-0.102768	0.0333312	0.00204771
Low density lipoprotein cholesterol levels || id:ebi-a-GCST90002412	Early age-related macular degeneration || id:ebi-a-GCST010723	ebi-a-GCST90002412	ebi-a-GCST010723	105248	rs1489501	-0.103302	0.033293	0.0019169
Low density lipoprotein cholesterol levels || id:ebi-a-GCST90002412	Early age-related macular degeneration || id:ebi-a-GCST010723	ebi-a-GCST90002412	ebi-a-GCST010723	105248	rs1497406	-0.102905	0.0333429	0.00202696
Low density lipoprotein cholesterol levels || id:ebi-a-GCST90002412	Early age-related macular degeneration || id:ebi-a-GCST010723	ebi-a-GCST90002412	ebi-a-GCST010723	105248	rs150169808	-0.101989	0.0333998	0.0022612
Low density lipoprotein cholesterol levels || id:ebi-a-GCST90002412	Early age-related macular degeneration || id:ebi-a-GCST010723	ebi-a-GCST90002412	ebi-a-GCST010723	105248	rs150474434	-0.101795	0.0333499	0.00227073
Low density lipoprotein cholesterol levels || id:ebi-a-GCST90002412	Early age-related macular degeneration || id:ebi-a-GCST010723	ebi-a-GCST90002412	ebi-a-GCST010723	105248	rs150783681	-0.102153	0.0333152	0.00216759
Low density lipoprotein cholesterol levels || id:ebi-a-GCST90002412	Early age-related macular degeneration || id:ebi-a-GCST010723	ebi-a-GCST90002412	ebi-a-GCST010723	105248	rs151009137	-0.103286	0.0332686	0.0019054
Low density lipoprotein cholesterol levels || id:ebi-a-GCST90002412	Early age-related macular degeneration || id:ebi-a-GCST010723	ebi-a-GCST90002412	ebi-a-GCST010723	105248	rs15285	-0.10134	0.0333388	0.00236806
Low density lipoprotein cholesterol levels || id:ebi-a-GCST90002412	Early age-related macular degeneration || id:ebi-a-GCST010723	ebi-a-GCST90002412	ebi-a-GCST010723	105248	rs1532085	-0.0991335	0.0331481	0.00278406
Low density lipoprotein cholesterol levels || id:ebi-a-GCST90002412	Early age-related macular degeneration || id:ebi-a-GCST010723	ebi-a-GCST90002412	ebi-a-GCST010723	105248	rs1544155	-0.103195	0.0333419	0.00196769
Low density lipoprotein cholesterol levels || id:ebi-a-GCST90002412	Early age-related macular degeneration || id:ebi-a-GCST010723	ebi-a-GCST90002412	ebi-a-GCST010723	105248	rs1571790	-0.102995	0.0333373	0.00200501
Low density lipoprotein cholesterol levels || id:ebi-a-GCST90002412	Early age-related macular degeneration || id:ebi-a-GCST010723	ebi-a-GCST90002412	ebi-a-GCST010723	105248	rs165722	-0.103596	0.0332512	0.00183592
Low density lipoprotein cholesterol levels || id:ebi-a-GCST90002412	Early age-related macular degeneration || id:ebi-a-GCST010723	ebi-a-GCST90002412	ebi-a-GCST010723	105248	rs16988410	-0.101898	0.0332762	0.00219726
Low density lipoprotein cholesterol levels || id:ebi-a-GCST90002412	Early age-related macular degeneration || id:ebi-a-GCST010723	ebi-a-GCST90002412	ebi-a-GCST010723	105248	rs17031776	-0.102777	0.0333323	0.00204636
Low density lipoprotein cholesterol levels || id:ebi-a-GCST90002412	Early age-related macular degeneration || id:ebi-a-GCST010723	ebi-a-GCST90002412	ebi-a-GCST010723	105248	rs17036085	-0.103664	0.0332931	0.00184773
Low density lipoprotein cholesterol levels || id:ebi-a-GCST90002412	Early age-related macular degeneration || id:ebi-a-GCST010723	ebi-a-GCST90002412	ebi-a-GCST010723	105248	rs17050272	-0.102593	0.0333571	0.00210084
Low density lipoprotein cholesterol levels || id:ebi-a-GCST90002412	Early age-related macular degeneration || id:ebi-a-GCST010723	ebi-a-GCST90002412	ebi-a-GCST010723	105248	rs17137472	-0.102754	0.0333298	0.00204958
Low density lipoprotein cholesterol levels || id:ebi-a-GCST90002412	Early age-related macular degeneration || id:ebi-a-GCST010723	ebi-a-GCST90002412	ebi-a-GCST010723	105248	rs174564	-0.108338	0.0331772	0.00109298
Low density lipoprotein cholesterol levels || id:ebi-a-GCST90002412	Early age-related macular degeneration || id:ebi-a-GCST010723	ebi-a-GCST90002412	ebi-a-GCST010723	105248	rs17476364	-0.101403	0.0332953	0.00232239
Low density lipoprotein cholesterol levels || id:ebi-a-GCST90002412	Early age-related macular degeneration || id:ebi-a-GCST010723	ebi-a-GCST90002412	ebi-a-GCST010723	105248	rs17580	-0.10471	0.0332232	0.00162312
Low density lipoprotein cholesterol levels || id:ebi-a-GCST90002412	Early age-related macular degeneration || id:ebi-a-GCST010723	ebi-a-GCST90002412	ebi-a-GCST010723	105248	rs17712208	-0.102276	0.0332955	0.00212798
Low density lipoprotein cholesterol levels || id:ebi-a-GCST90002412	Early age-related macular degeneration || id:ebi-a-GCST010723	ebi-a-GCST90002412	ebi-a-GCST010723	105248	rs17875609	-0.103195	0.0333101	0.00194823
Low density lipoprotein cholesterol levels || id:ebi-a-GCST90002412	Early age-related macular degeneration || id:ebi-a-GCST010723	ebi-a-GCST90002412	ebi-a-GCST010723	105248	rs17883691	-0.102812	0.0333293	0.00203741
Low density lipoprotein cholesterol levels || id:ebi-a-GCST90002412	Early age-related macular degeneration || id:ebi-a-GCST010723	ebi-a-GCST90002412	ebi-a-GCST010723	105248	rs1800562	-0.103064	0.0333771	0.00201593
Low density lipoprotein cholesterol levels || id:ebi-a-GCST90002412	Early age-related macular degeneration || id:ebi-a-GCST010723	ebi-a-GCST90002412	ebi-a-GCST010723	105248	rs1800961	-0.105276	0.0332379	0.00153829
Low density lipoprotein cholesterol levels || id:ebi-a-GCST90002412	Early age-related macular degeneration || id:ebi-a-GCST010723	ebi-a-GCST90002412	ebi-a-GCST010723	105248	rs1801689	-0.101632	0.0333583	0.00231386
Low density lipoprotein cholesterol levels || id:ebi-a-GCST90002412	Early age-related macular degeneration || id:ebi-a-GCST010723	ebi-a-GCST90002412	ebi-a-GCST010723	105248	rs185263492	-0.102092	0.0333057	0.00217457
Low density lipoprotein cholesterol levels || id:ebi-a-GCST90002412	Early age-related macular degeneration || id:ebi-a-GCST010723	ebi-a-GCST90002412	ebi-a-GCST010723	105248	rs1883711	-0.104757	0.0334213	0.00172181
Low density lipoprotein cholesterol levels || id:ebi-a-GCST90002412	Early age-related macular degeneration || id:ebi-a-GCST010723	ebi-a-GCST90002412	ebi-a-GCST010723	105248	rs189498338	-0.102765	0.0333272	0.00204567
Low density lipoprotein cholesterol levels || id:ebi-a-GCST90002412	Early age-related macular degeneration || id:ebi-a-GCST010723	ebi-a-GCST90002412	ebi-a-GCST010723	105248	rs1896995	-0.103153	0.0333133	0.00195857
Low density lipoprotein cholesterol levels || id:ebi-a-GCST90002412	Early age-related macular degeneration || id:ebi-a-GCST010723	ebi-a-GCST90002412	ebi-a-GCST010723	105248	rs1963676	-0.10174	0.0333144	0.00225865
Low density lipoprotein cholesterol levels || id:ebi-a-GCST90002412	Early age-related macular degeneration || id:ebi-a-GCST010723	ebi-a-GCST90002412	ebi-a-GCST010723	105248	rs200671503	-0.101565	0.0333034	0.0022909
Low density lipoprotein cholesterol levels || id:ebi-a-GCST90002412	Early age-related macular degeneration || id:ebi-a-GCST010723	ebi-a-GCST90002412	ebi-a-GCST010723	105248	rs201740460	-0.102666	0.0333273	0.0020663
Low density lipoprotein cholesterol levels || id:ebi-a-GCST90002412	Early age-related macular degeneration || id:ebi-a-GCST010723	ebi-a-GCST90002412	ebi-a-GCST010723	105248	rs203273	-0.10291	0.0333292	0.00201733
Low density lipoprotein cholesterol levels || id:ebi-a-GCST90002412	Early age-related macular degeneration || id:ebi-a-GCST010723	ebi-a-GCST90002412	ebi-a-GCST010723	105248	rs2066714	-0.105043	0.0331901	0.00155135
Low density lipoprotein cholesterol levels || id:ebi-a-GCST90002412	Early age-related macular degeneration || id:ebi-a-GCST010723	ebi-a-GCST90002412	ebi-a-GCST010723	105248	rs2068888	-0.0998395	0.0332483	0.00267473
Low density lipoprotein cholesterol levels || id:ebi-a-GCST90002412	Early age-related macular degeneration || id:ebi-a-GCST010723	ebi-a-GCST90002412	ebi-a-GCST010723	105248	rs2073547	-0.10106	0.0333903	0.00247309
Low density lipoprotein cholesterol levels || id:ebi-a-GCST90002412	Early age-related macular degeneration || id:ebi-a-GCST010723	ebi-a-GCST90002412	ebi-a-GCST010723	105248	rs2081048	-0.101844	0.033252	0.00219279
Low density lipoprotein cholesterol levels || id:ebi-a-GCST90002412	Early age-related macular degeneration || id:ebi-a-GCST010723	ebi-a-GCST90002412	ebi-a-GCST010723	105248	rs2082511	-0.102695	0.0333304	0.00206231
Low density lipoprotein cholesterol levels || id:ebi-a-GCST90002412	Early age-related macular degeneration || id:ebi-a-GCST010723	ebi-a-GCST90002412	ebi-a-GCST010723	105248	rs2122982	-0.103274	0.0333361	0.00194861
Low density lipoprotein cholesterol levels || id:ebi-a-GCST90002412	Early age-related macular degeneration || id:ebi-a-GCST010723	ebi-a-GCST90002412	ebi-a-GCST010723	105248	rs213499	-0.103589	0.0332489	0.00183595
Low density lipoprotein cholesterol levels || id:ebi-a-GCST90002412	Early age-related macular degeneration || id:ebi-a-GCST010723	ebi-a-GCST90002412	ebi-a-GCST010723	105248	rs216140	-0.103186	0.0333055	0.00194719
Low density lipoprotein cholesterol levels || id:ebi-a-GCST90002412	Early age-related macular degeneration || id:ebi-a-GCST010723	ebi-a-GCST90002412	ebi-a-GCST010723	105248	rs2193006	-0.103005	0.0333232	0.00199428
Low density lipoprotein cholesterol levels || id:ebi-a-GCST90002412	Early age-related macular degeneration || id:ebi-a-GCST010723	ebi-a-GCST90002412	ebi-a-GCST010723	105248	rs2220729	-0.103816	0.0332261	0.00178083
Low density lipoprotein cholesterol levels || id:ebi-a-GCST90002412	Early age-related macular degeneration || id:ebi-a-GCST010723	ebi-a-GCST90002412	ebi-a-GCST010723	105248	rs2238162	-0.104705	0.0332897	0.00165944
Low density lipoprotein cholesterol levels || id:ebi-a-GCST90002412	Early age-related macular degeneration || id:ebi-a-GCST010723	ebi-a-GCST90002412	ebi-a-GCST010723	105248	rs224424	-0.103198	0.0333464	0.00196996
Low density lipoprotein cholesterol levels || id:ebi-a-GCST90002412	Early age-related macular degeneration || id:ebi-a-GCST010723	ebi-a-GCST90002412	ebi-a-GCST010723	105248	rs2250802	-0.101409	0.0333258	0.00234258
Low density lipoprotein cholesterol levels || id:ebi-a-GCST90002412	Early age-related macular degeneration || id:ebi-a-GCST010723	ebi-a-GCST90002412	ebi-a-GCST010723	105248	rs2347699	-0.103637	0.033227	0.00181423
Low density lipoprotein cholesterol levels || id:ebi-a-GCST90002412	Early age-related macular degeneration || id:ebi-a-GCST010723	ebi-a-GCST90002412	ebi-a-GCST010723	105248	rs2382818	-0.102027	0.0332952	0.00218179
Low density lipoprotein cholesterol levels || id:ebi-a-GCST90002412	Early age-related macular degeneration || id:ebi-a-GCST010723	ebi-a-GCST90002412	ebi-a-GCST010723	105248	rs2384008	-0.103633	0.033274	0.00184238
Low density lipoprotein cholesterol levels || id:ebi-a-GCST90002412	Early age-related macular degeneration || id:ebi-a-GCST010723	ebi-a-GCST90002412	ebi-a-GCST010723	105248	rs2395617	-0.101461	0.0332001	0.00224286
Low density lipoprotein cholesterol levels || id:ebi-a-GCST90002412	Early age-related macular degeneration || id:ebi-a-GCST010723	ebi-a-GCST90002412	ebi-a-GCST010723	105248	rs2413338	-0.102394	0.0333255	0.0021224
Low density lipoprotein cholesterol levels || id:ebi-a-GCST90002412	Early age-related macular degeneration || id:ebi-a-GCST010723	ebi-a-GCST90002412	ebi-a-GCST010723	105248	rs2439222	-0.103086	0.0333226	0.00197755
Low density lipoprotein cholesterol levels || id:ebi-a-GCST90002412	Early age-related macular degeneration || id:ebi-a-GCST010723	ebi-a-GCST90002412	ebi-a-GCST010723	105248	rs246179	-0.103307	0.0332913	0.00191484
Low density lipoprotein cholesterol levels || id:ebi-a-GCST90002412	Early age-related macular degeneration || id:ebi-a-GCST010723	ebi-a-GCST90002412	ebi-a-GCST010723	105248	rs246564	-0.102329	0.0333248	0.00213597
Low density lipoprotein cholesterol levels || id:ebi-a-GCST90002412	Early age-related macular degeneration || id:ebi-a-GCST010723	ebi-a-GCST90002412	ebi-a-GCST010723	105248	rs2510344	-0.102468	0.0333288	0.00210887
Low density lipoprotein cholesterol levels || id:ebi-a-GCST90002412	Early age-related macular degeneration || id:ebi-a-GCST010723	ebi-a-GCST90002412	ebi-a-GCST010723	105248	rs2519093	-0.107841	0.0335083	0.0012893
Low density lipoprotein cholesterol levels || id:ebi-a-GCST90002412	Early age-related macular degeneration || id:ebi-a-GCST010723	ebi-a-GCST90002412	ebi-a-GCST010723	105248	rs2522062	-0.102423	0.0333374	0.00212412
Low density lipoprotein cholesterol levels || id:ebi-a-GCST90002412	Early age-related macular degeneration || id:ebi-a-GCST010723	ebi-a-GCST90002412	ebi-a-GCST010723	105248	rs2577611	-0.102541	0.0333354	0.00209763
Low density lipoprotein cholesterol levels || id:ebi-a-GCST90002412	Early age-related macular degeneration || id:ebi-a-GCST010723	ebi-a-GCST90002412	ebi-a-GCST010723	105248	rs2618567	-0.102908	0.0333958	0.00205997
Low density lipoprotein cholesterol levels || id:ebi-a-GCST90002412	Early age-related macular degeneration || id:ebi-a-GCST010723	ebi-a-GCST90002412	ebi-a-GCST010723	105248	rs262680	-0.102271	0.0333237	0.00214764
Low density lipoprotein cholesterol levels || id:ebi-a-GCST90002412	Early age-related macular degeneration || id:ebi-a-GCST010723	ebi-a-GCST90002412	ebi-a-GCST010723	105248	rs267733	-0.104256	0.0331805	0.00167747
Low density lipoprotein cholesterol levels || id:ebi-a-GCST90002412	Early age-related macular degeneration || id:ebi-a-GCST010723	ebi-a-GCST90002412	ebi-a-GCST010723	105248	rs2737245	-0.105173	0.0332891	0.00158104
Low density lipoprotein cholesterol levels || id:ebi-a-GCST90002412	Early age-related macular degeneration || id:ebi-a-GCST010723	ebi-a-GCST90002412	ebi-a-GCST010723	105248	rs2738447	-0.108413	0.0334184	0.00117817
Low density lipoprotein cholesterol levels || id:ebi-a-GCST90002412	Early age-related macular degeneration || id:ebi-a-GCST010723	ebi-a-GCST90002412	ebi-a-GCST010723	105248	rs2740488	-0.108627	0.0330154	0.00100115
Low density lipoprotein cholesterol levels || id:ebi-a-GCST90002412	Early age-related macular degeneration || id:ebi-a-GCST010723	ebi-a-GCST90002412	ebi-a-GCST010723	105248	rs2773807	-0.103832	0.0331981	0.00176214
Low density lipoprotein cholesterol levels || id:ebi-a-GCST90002412	Early age-related macular degeneration || id:ebi-a-GCST010723	ebi-a-GCST90002412	ebi-a-GCST010723	105248	rs28406917	-0.101947	0.0333106	0.00220979
Low density lipoprotein cholesterol levels || id:ebi-a-GCST90002412	Early age-related macular degeneration || id:ebi-a-GCST010723	ebi-a-GCST90002412	ebi-a-GCST010723	105248	rs28471687	-0.102093	0.0332927	0.00216553
Low density lipoprotein cholesterol levels || id:ebi-a-GCST90002412	Early age-related macular degeneration || id:ebi-a-GCST010723	ebi-a-GCST90002412	ebi-a-GCST010723	105248	rs28478252	-0.102352	0.0333424	0.00214262
Low density lipoprotein cholesterol levels || id:ebi-a-GCST90002412	Early age-related macular degeneration || id:ebi-a-GCST010723	ebi-a-GCST90002412	ebi-a-GCST010723	105248	rs28615248	-0.103865	0.0333262	0.00182942
Low density lipoprotein cholesterol levels || id:ebi-a-GCST90002412	Early age-related macular degeneration || id:ebi-a-GCST010723	ebi-a-GCST90002412	ebi-a-GCST010723	105248	rs28807203	-0.099061	0.0334774	0.00308598
Low density lipoprotein cholesterol levels || id:ebi-a-GCST90002412	Early age-related macular degeneration || id:ebi-a-GCST010723	ebi-a-GCST90002412	ebi-a-GCST010723	105248	rs2911987	-0.102929	0.0333271	0.00201196
Low density lipoprotein cholesterol levels || id:ebi-a-GCST90002412	Early age-related macular degeneration || id:ebi-a-GCST010723	ebi-a-GCST90002412	ebi-a-GCST010723	105248	rs2972146	-0.1027	0.03333	0.0020609
Low density lipoprotein cholesterol levels || id:ebi-a-GCST90002412	Early age-related macular degeneration || id:ebi-a-GCST010723	ebi-a-GCST90002412	ebi-a-GCST010723	105248	rs3085908	-0.102344	0.033315	0.00212621
Low density lipoprotein cholesterol levels || id:ebi-a-GCST90002412	Early age-related macular degeneration || id:ebi-a-GCST010723	ebi-a-GCST90002412	ebi-a-GCST010723	105248	rs308915	-0.103177	0.0333068	0.00194976
Low density lipoprotein cholesterol levels || id:ebi-a-GCST90002412	Early age-related macular degeneration || id:ebi-a-GCST010723	ebi-a-GCST90002412	ebi-a-GCST010723	105248	rs31226	-0.102716	0.0333298	0.00205745
Low density lipoprotein cholesterol levels || id:ebi-a-GCST90002412	Early age-related macular degeneration || id:ebi-a-GCST010723	ebi-a-GCST90002412	ebi-a-GCST010723	105248	rs3127580	-0.103178	0.0334114	0.00201426
Low density lipoprotein cholesterol levels || id:ebi-a-GCST90002412	Early age-related macular degeneration || id:ebi-a-GCST010723	ebi-a-GCST90002412	ebi-a-GCST010723	105248	rs34023524	-0.101071	0.0332726	0.00238411
Low density lipoprotein cholesterol levels || id:ebi-a-GCST90002412	Early age-related macular degeneration || id:ebi-a-GCST010723	ebi-a-GCST90002412	ebi-a-GCST010723	105248	rs34042070	-0.102124	0.0335214	0.00231494
Low density lipoprotein cholesterol levels || id:ebi-a-GCST90002412	Early age-related macular degeneration || id:ebi-a-GCST010723	ebi-a-GCST90002412	ebi-a-GCST010723	105248	rs34815285	-0.104841	0.0329886	0.00148239
Low density lipoprotein cholesterol levels || id:ebi-a-GCST90002412	Early age-related macular degeneration || id:ebi-a-GCST010723	ebi-a-GCST90002412	ebi-a-GCST010723	105248	rs34914463	-0.103179	0.0333035	0.0019474
Low density lipoprotein cholesterol levels || id:ebi-a-GCST90002412	Early age-related macular degeneration || id:ebi-a-GCST010723	ebi-a-GCST90002412	ebi-a-GCST010723	105248	rs35081008	-0.102742	0.0333543	0.00206781
Low density lipoprotein cholesterol levels || id:ebi-a-GCST90002412	Early age-related macular degeneration || id:ebi-a-GCST010723	ebi-a-GCST90002412	ebi-a-GCST010723	105248	rs35243054	-0.102562	0.0333696	0.00211543
Low density lipoprotein cholesterol levels || id:ebi-a-GCST90002412	Early age-related macular degeneration || id:ebi-a-GCST010723	ebi-a-GCST90002412	ebi-a-GCST010723	105248	rs35282213	-0.10207	0.0332773	0.00216028
Low density lipoprotein cholesterol levels || id:ebi-a-GCST90002412	Early age-related macular degeneration || id:ebi-a-GCST010723	ebi-a-GCST90002412	ebi-a-GCST010723	105248	rs35363532	-0.102332	0.033325	0.00213544
Low density lipoprotein cholesterol levels || id:ebi-a-GCST90002412	Early age-related macular degeneration || id:ebi-a-GCST010723	ebi-a-GCST90002412	ebi-a-GCST010723	105248	rs35468353	-0.103637	0.0333164	0.00186648
Low density lipoprotein cholesterol levels || id:ebi-a-GCST90002412	Early age-related macular degeneration || id:ebi-a-GCST010723	ebi-a-GCST90002412	ebi-a-GCST010723	105248	rs35570186	-0.102726	0.0333255	0.00205268
Low density lipoprotein cholesterol levels || id:ebi-a-GCST90002412	Early age-related macular degeneration || id:ebi-a-GCST010723	ebi-a-GCST90002412	ebi-a-GCST010723	105248	rs35814089	-0.103074	0.0333156	0.00197572
Low density lipoprotein cholesterol levels || id:ebi-a-GCST90002412	Early age-related macular degeneration || id:ebi-a-GCST010723	ebi-a-GCST90002412	ebi-a-GCST010723	105248	rs35980001	-0.0985976	0.0330618	0.00286163
Low density lipoprotein cholesterol levels || id:ebi-a-GCST90002412	Early age-related macular degeneration || id:ebi-a-GCST010723	ebi-a-GCST90002412	ebi-a-GCST010723	105248	rs369298568	-0.101828	0.0332282	0.00218019
Low density lipoprotein cholesterol levels || id:ebi-a-GCST90002412	Early age-related macular degeneration || id:ebi-a-GCST010723	ebi-a-GCST90002412	ebi-a-GCST010723	105248	rs3732359	-0.102735	0.0333341	0.00205632
Low density lipoprotein cholesterol levels || id:ebi-a-GCST90002412	Early age-related macular degeneration || id:ebi-a-GCST010723	ebi-a-GCST90002412	ebi-a-GCST010723	105248	rs3775228	-0.103071	0.0333382	0.00199027
Low density lipoprotein cholesterol levels || id:ebi-a-GCST90002412	Early age-related macular degeneration || id:ebi-a-GCST010723	ebi-a-GCST90002412	ebi-a-GCST010723	105248	rs3780181	-0.101904	0.03333	0.00223252
Low density lipoprotein cholesterol levels || id:ebi-a-GCST90002412	Early age-related macular degeneration || id:ebi-a-GCST010723	ebi-a-GCST90002412	ebi-a-GCST010723	105248	rs3820897	-0.101734	0.0332899	0.00224301
Low density lipoprotein cholesterol levels || id:ebi-a-GCST90002412	Early age-related macular degeneration || id:ebi-a-GCST010723	ebi-a-GCST90002412	ebi-a-GCST010723	105248	rs3823376	-0.103678	0.0333049	0.00185204
Low density lipoprotein cholesterol levels || id:ebi-a-GCST90002412	Early age-related macular degeneration || id:ebi-a-GCST010723	ebi-a-GCST90002412	ebi-a-GCST010723	105248	rs3824667	-0.103688	0.0332148	0.00179775
Low density lipoprotein cholesterol levels || id:ebi-a-GCST90002412	Early age-related macular degeneration || id:ebi-a-GCST010723	ebi-a-GCST90002412	ebi-a-GCST010723	105248	rs41280463	-0.101178	0.0332116	0.00231542
Low density lipoprotein cholesterol levels || id:ebi-a-GCST90002412	Early age-related macular degeneration || id:ebi-a-GCST010723	ebi-a-GCST90002412	ebi-a-GCST010723	105248	rs4148810	-0.104058	0.0332518	0.00175159
Low density lipoprotein cholesterol levels || id:ebi-a-GCST90002412	Early age-related macular degeneration || id:ebi-a-GCST010723	ebi-a-GCST90002412	ebi-a-GCST010723	105248	rs41785	-0.102418	0.0333247	0.00211679
Low density lipoprotein cholesterol levels || id:ebi-a-GCST90002412	Early age-related macular degeneration || id:ebi-a-GCST010723	ebi-a-GCST90002412	ebi-a-GCST010723	105248	rs4299376	-0.0988962	0.0336301	0.00327471
Low density lipoprotein cholesterol levels || id:ebi-a-GCST90002412	Early age-related macular degeneration || id:ebi-a-GCST010723	ebi-a-GCST90002412	ebi-a-GCST010723	105248	rs4307732	-0.104861	0.0333595	0.00167019
Low density lipoprotein cholesterol levels || id:ebi-a-GCST90002412	Early age-related macular degeneration || id:ebi-a-GCST010723	ebi-a-GCST90002412	ebi-a-GCST010723	105248	rs4374942	-0.102615	0.0333328	0.00208047
Low density lipoprotein cholesterol levels || id:ebi-a-GCST90002412	Early age-related macular degeneration || id:ebi-a-GCST010723	ebi-a-GCST90002412	ebi-a-GCST010723	105248	rs4607926	-0.102825	0.0333265	0.00203287
Low density lipoprotein cholesterol levels || id:ebi-a-GCST90002412	Early age-related macular degeneration || id:ebi-a-GCST010723	ebi-a-GCST90002412	ebi-a-GCST010723	105248	rs4616688	-0.102775	0.0333325	0.00204696
Low density lipoprotein cholesterol levels || id:ebi-a-GCST90002412	Early age-related macular degeneration || id:ebi-a-GCST010723	ebi-a-GCST90002412	ebi-a-GCST010723	105248	rs463599	-0.101893	0.0333996	0.00228279
Low density lipoprotein cholesterol levels || id:ebi-a-GCST90002412	Early age-related macular degeneration || id:ebi-a-GCST010723	ebi-a-GCST90002412	ebi-a-GCST010723	105248	rs4689088	-0.101603	0.033268	0.0022575
Low density lipoprotein cholesterol levels || id:ebi-a-GCST90002412	Early age-related macular degeneration || id:ebi-a-GCST010723	ebi-a-GCST90002412	ebi-a-GCST010723	105248	rs472495	-0.104358	0.0334819	0.0018279
Low density lipoprotein cholesterol levels || id:ebi-a-GCST90002412	Early age-related macular degeneration || id:ebi-a-GCST010723	ebi-a-GCST90002412	ebi-a-GCST010723	105248	rs4751996	-0.102792	0.0333388	0.0020474
Low density lipoprotein cholesterol levels || id:ebi-a-GCST90002412	Early age-related macular degeneration || id:ebi-a-GCST010723	ebi-a-GCST90002412	ebi-a-GCST010723	105248	rs4841146	-0.101765	0.0332838	0.00223205
Low density lipoprotein cholesterol levels || id:ebi-a-GCST90002412	Early age-related macular degeneration || id:ebi-a-GCST010723	ebi-a-GCST90002412	ebi-a-GCST010723	105248	rs4860987	-0.100999	0.0332523	0.00238668
Low density lipoprotein cholesterol levels || id:ebi-a-GCST90002412	Early age-related macular degeneration || id:ebi-a-GCST010723	ebi-a-GCST90002412	ebi-a-GCST010723	105248	rs4935356	-0.102908	0.0333436	0.0020267
Low density lipoprotein cholesterol levels || id:ebi-a-GCST90002412	Early age-related macular degeneration || id:ebi-a-GCST010723	ebi-a-GCST90002412	ebi-a-GCST010723	105248	rs4955153	-0.101629	0.0332459	0.00223657
Low density lipoprotein cholesterol levels || id:ebi-a-GCST90002412	Early age-related macular degeneration || id:ebi-a-GCST010723	ebi-a-GCST90002412	ebi-a-GCST010723	105248	rs542049	-0.103241	0.0333357	0.00195473
Low density lipoprotein cholesterol levels || id:ebi-a-GCST90002412	Early age-related macular degeneration || id:ebi-a-GCST010723	ebi-a-GCST90002412	ebi-a-GCST010723	105248	rs55637835	-0.103919	0.033235	0.00176717
Low density lipoprotein cholesterol levels || id:ebi-a-GCST90002412	Early age-related macular degeneration || id:ebi-a-GCST010723	ebi-a-GCST90002412	ebi-a-GCST010723	105248	rs55691818	-0.103025	0.0333248	0.00199123
Low density lipoprotein cholesterol levels || id:ebi-a-GCST90002412	Early age-related macular degeneration || id:ebi-a-GCST010723	ebi-a-GCST90002412	ebi-a-GCST010723	105248	rs55714927	-0.102706	0.0333686	0.00208455
Low density lipoprotein cholesterol levels || id:ebi-a-GCST90002412	Early age-related macular degeneration || id:ebi-a-GCST010723	ebi-a-GCST90002412	ebi-a-GCST010723	105248	rs557933	-0.107099	0.0333353	0.0013146
Low density lipoprotein cholesterol levels || id:ebi-a-GCST90002412	Early age-related macular degeneration || id:ebi-a-GCST010723	ebi-a-GCST90002412	ebi-a-GCST010723	105248	rs56000661	-0.104741	0.0332097	0.00161094
Low density lipoprotein cholesterol levels || id:ebi-a-GCST90002412	Early age-related macular degeneration || id:ebi-a-GCST010723	ebi-a-GCST90002412	ebi-a-GCST010723	105248	rs56265089	-0.102095	0.0333251	0.00218686
Low density lipoprotein cholesterol levels || id:ebi-a-GCST90002412	Early age-related macular degeneration || id:ebi-a-GCST010723	ebi-a-GCST90002412	ebi-a-GCST010723	105248	rs57159332	-0.102878	0.0333242	0.00202052
Low density lipoprotein cholesterol levels || id:ebi-a-GCST90002412	Early age-related macular degeneration || id:ebi-a-GCST010723	ebi-a-GCST90002412	ebi-a-GCST010723	105248	rs5754102	-0.10283	0.0333269	0.00203215
Low density lipoprotein cholesterol levels || id:ebi-a-GCST90002412	Early age-related macular degeneration || id:ebi-a-GCST010723	ebi-a-GCST90002412	ebi-a-GCST010723	105248	rs58148580	-0.103309	0.0333029	0.0019215
Low density lipoprotein cholesterol levels || id:ebi-a-GCST90002412	Early age-related macular degeneration || id:ebi-a-GCST010723	ebi-a-GCST90002412	ebi-a-GCST010723	105248	rs5832003	-0.102883	0.0333172	0.00201516
Low density lipoprotein cholesterol levels || id:ebi-a-GCST90002412	Early age-related macular degeneration || id:ebi-a-GCST010723	ebi-a-GCST90002412	ebi-a-GCST010723	105248	rs5849920	-0.102139	0.0333083	0.00216609
Low density lipoprotein cholesterol levels || id:ebi-a-GCST90002412	Early age-related macular degeneration || id:ebi-a-GCST010723	ebi-a-GCST90002412	ebi-a-GCST010723	105248	rs58542926	-0.106047	0.0335976	0.00159733
Low density lipoprotein cholesterol levels || id:ebi-a-GCST90002412	Early age-related macular degeneration || id:ebi-a-GCST010723	ebi-a-GCST90002412	ebi-a-GCST010723	105248	rs59328596	-0.103233	0.0333199	0.00194679
Low density lipoprotein cholesterol levels || id:ebi-a-GCST90002412	Early age-related macular degeneration || id:ebi-a-GCST010723	ebi-a-GCST90002412	ebi-a-GCST010723	105248	rs6022850	-0.10216	0.0333148	0.00216572
Low density lipoprotein cholesterol levels || id:ebi-a-GCST90002412	Early age-related macular degeneration || id:ebi-a-GCST010723	ebi-a-GCST90002412	ebi-a-GCST010723	105248	rs603424	-0.102306	0.0333364	0.00214854
Low density lipoprotein cholesterol levels || id:ebi-a-GCST90002412	Early age-related macular degeneration || id:ebi-a-GCST010723	ebi-a-GCST90002412	ebi-a-GCST010723	105248	rs60847460	-0.102839	0.0333274	0.00203051
Low density lipoprotein cholesterol levels || id:ebi-a-GCST90002412	Early age-related macular degeneration || id:ebi-a-GCST010723	ebi-a-GCST90002412	ebi-a-GCST010723	105248	rs60852193	-0.102254	0.0333145	0.00214528
Low density lipoprotein cholesterol levels || id:ebi-a-GCST90002412	Early age-related macular degeneration || id:ebi-a-GCST010723	ebi-a-GCST90002412	ebi-a-GCST010723	105248	rs608994	-0.102655	0.0333301	0.00207046
Low density lipoprotein cholesterol levels || id:ebi-a-GCST90002412	Early age-related macular degeneration || id:ebi-a-GCST010723	ebi-a-GCST90002412	ebi-a-GCST010723	105248	rs6090040	-0.102035	0.0333208	0.0021972
Low density lipoprotein cholesterol levels || id:ebi-a-GCST90002412	Early age-related macular degeneration || id:ebi-a-GCST010723	ebi-a-GCST90002412	ebi-a-GCST010723	105248	rs6090101	-0.103458	0.033234	0.00185181
Low density lipoprotein cholesterol levels || id:ebi-a-GCST90002412	Early age-related macular degeneration || id:ebi-a-GCST010723	ebi-a-GCST90002412	ebi-a-GCST010723	105248	rs6093446	-0.104145	0.0333475	0.00179009
Low density lipoprotein cholesterol levels || id:ebi-a-GCST90002412	Early age-related macular degeneration || id:ebi-a-GCST010723	ebi-a-GCST90002412	ebi-a-GCST010723	105248	rs6139114	-0.102481	0.0333262	0.00210451
Low density lipoprotein cholesterol levels || id:ebi-a-GCST90002412	Early age-related macular degeneration || id:ebi-a-GCST010723	ebi-a-GCST90002412	ebi-a-GCST010723	105248	rs61468422	-0.102629	0.0333343	0.00207854
Low density lipoprotein cholesterol levels || id:ebi-a-GCST90002412	Early age-related macular degeneration || id:ebi-a-GCST010723	ebi-a-GCST90002412	ebi-a-GCST010723	105248	rs61750929	-0.102658	0.0333311	0.00207032
Low density lipoprotein cholesterol levels || id:ebi-a-GCST90002412	Early age-related macular degeneration || id:ebi-a-GCST010723	ebi-a-GCST90002412	ebi-a-GCST010723	105248	rs61754230	-0.101905	0.033312	0.00222
Low density lipoprotein cholesterol levels || id:ebi-a-GCST90002412	Early age-related macular degeneration || id:ebi-a-GCST010723	ebi-a-GCST90002412	ebi-a-GCST010723	105248	rs61871243	-0.101489	0.0332133	0.0022456
Low density lipoprotein cholesterol levels || id:ebi-a-GCST90002412	Early age-related macular degeneration || id:ebi-a-GCST010723	ebi-a-GCST90002412	ebi-a-GCST010723	105248	rs62008532	-0.103869	0.0331874	0.00174947
Low density lipoprotein cholesterol levels || id:ebi-a-GCST90002412	Early age-related macular degeneration || id:ebi-a-GCST010723	ebi-a-GCST90002412	ebi-a-GCST010723	105248	rs62072466	-0.103084	0.033326	0.00197999
Low density lipoprotein cholesterol levels || id:ebi-a-GCST90002412	Early age-related macular degeneration || id:ebi-a-GCST010723	ebi-a-GCST90002412	ebi-a-GCST010723	105248	rs62075819	-0.102824	0.03333	0.00203535
Low density lipoprotein cholesterol levels || id:ebi-a-GCST90002412	Early age-related macular degeneration || id:ebi-a-GCST010723	ebi-a-GCST90002412	ebi-a-GCST010723	105248	rs62219001	-0.103272	0.0333045	0.00192965
Low density lipoprotein cholesterol levels || id:ebi-a-GCST90002412	Early age-related macular degeneration || id:ebi-a-GCST010723	ebi-a-GCST90002412	ebi-a-GCST010723	105248	rs62305783	-0.103013	0.0333232	0.00199266
Low density lipoprotein cholesterol levels || id:ebi-a-GCST90002412	Early age-related macular degeneration || id:ebi-a-GCST010723	ebi-a-GCST90002412	ebi-a-GCST010723	105248	rs62440928	-0.101714	0.0332446	0.00221651
Low density lipoprotein cholesterol levels || id:ebi-a-GCST90002412	Early age-related macular degeneration || id:ebi-a-GCST010723	ebi-a-GCST90002412	ebi-a-GCST010723	105248	rs62509311	-0.101779	0.0332875	0.00223141
Low density lipoprotein cholesterol levels || id:ebi-a-GCST90002412	Early age-related macular degeneration || id:ebi-a-GCST010723	ebi-a-GCST90002412	ebi-a-GCST010723	105248	rs62544387	-0.102454	0.0333246	0.00210905
Low density lipoprotein cholesterol levels || id:ebi-a-GCST90002412	Early age-related macular degeneration || id:ebi-a-GCST010723	ebi-a-GCST90002412	ebi-a-GCST010723	105248	rs6602909	-0.101097	0.03333	0.00241975
Low density lipoprotein cholesterol levels || id:ebi-a-GCST90002412	Early age-related macular degeneration || id:ebi-a-GCST010723	ebi-a-GCST90002412	ebi-a-GCST010723	105248	rs6606731	-0.103655	0.0332637	0.00183227
Low density lipoprotein cholesterol levels || id:ebi-a-GCST90002412	Early age-related macular degeneration || id:ebi-a-GCST010723	ebi-a-GCST90002412	ebi-a-GCST010723	105248	rs666334	-0.102392	0.033329	0.00212522
Low density lipoprotein cholesterol levels || id:ebi-a-GCST90002412	Early age-related macular degeneration || id:ebi-a-GCST010723	ebi-a-GCST90002412	ebi-a-GCST010723	105248	rs6709904	-0.103035	0.0333787	0.00202294
Low density lipoprotein cholesterol levels || id:ebi-a-GCST90002412	Early age-related macular degeneration || id:ebi-a-GCST010723	ebi-a-GCST90002412	ebi-a-GCST010723	105248	rs67560206	-0.101723	0.0332933	0.00224782
Low density lipoprotein cholesterol levels || id:ebi-a-GCST90002412	Early age-related macular degeneration || id:ebi-a-GCST010723	ebi-a-GCST90002412	ebi-a-GCST010723	105248	rs6785233	-0.101783	0.0332967	0.00223681
Low density lipoprotein cholesterol levels || id:ebi-a-GCST90002412	Early age-related macular degeneration || id:ebi-a-GCST010723	ebi-a-GCST90002412	ebi-a-GCST010723	105248	rs67854369	-0.103715	0.033225	0.00179881
Low density lipoprotein cholesterol levels || id:ebi-a-GCST90002412	Early age-related macular degeneration || id:ebi-a-GCST010723	ebi-a-GCST90002412	ebi-a-GCST010723	105248	rs68023264	-0.103516	0.0332951	0.0018769
Low density lipoprotein cholesterol levels || id:ebi-a-GCST90002412	Early age-related macular degeneration || id:ebi-a-GCST010723	ebi-a-GCST90002412	ebi-a-GCST010723	105248	rs6882076	-0.0986331	0.0333524	0.00310347
Low density lipoprotein cholesterol levels || id:ebi-a-GCST90002412	Early age-related macular degeneration || id:ebi-a-GCST010723	ebi-a-GCST90002412	ebi-a-GCST010723	105248	rs6896005	-0.102418	0.0333465	0.00213112
Low density lipoprotein cholesterol levels || id:ebi-a-GCST90002412	Early age-related macular degeneration || id:ebi-a-GCST010723	ebi-a-GCST90002412	ebi-a-GCST010723	105248	rs7005453	-0.101507	0.0331994	0.00223188
Low density lipoprotein cholesterol levels || id:ebi-a-GCST90002412	Early age-related macular degeneration || id:ebi-a-GCST010723	ebi-a-GCST90002412	ebi-a-GCST010723	105248	rs704	-0.10297	0.0333437	0.00201423
Low density lipoprotein cholesterol levels || id:ebi-a-GCST90002412	Early age-related macular degeneration || id:ebi-a-GCST010723	ebi-a-GCST90002412	ebi-a-GCST010723	105248	rs7108486	-0.102302	0.0333221	0.00213979
Low density lipoprotein cholesterol levels || id:ebi-a-GCST90002412	Early age-related macular degeneration || id:ebi-a-GCST010723	ebi-a-GCST90002412	ebi-a-GCST010723	105248	rs71311871	-0.104904	0.03324	0.00159969
Low density lipoprotein cholesterol levels || id:ebi-a-GCST90002412	Early age-related macular degeneration || id:ebi-a-GCST010723	ebi-a-GCST90002412	ebi-a-GCST010723	105248	rs7136799	-0.103867	0.0332665	0.00179464
Low density lipoprotein cholesterol levels || id:ebi-a-GCST90002412	Early age-related macular degeneration || id:ebi-a-GCST010723	ebi-a-GCST90002412	ebi-a-GCST010723	105248	rs71514237	-0.103413	0.0332295	0.00185765
Low density lipoprotein cholesterol levels || id:ebi-a-GCST90002412	Early age-related macular degeneration || id:ebi-a-GCST010723	ebi-a-GCST90002412	ebi-a-GCST010723	105248	rs7187512	-0.101218	0.0331382	0.00225494
Low density lipoprotein cholesterol levels || id:ebi-a-GCST90002412	Early age-related macular degeneration || id:ebi-a-GCST010723	ebi-a-GCST90002412	ebi-a-GCST010723	105248	rs7204	-0.103953	0.0332241	0.00175493
Low density lipoprotein cholesterol levels || id:ebi-a-GCST90002412	Early age-related macular degeneration || id:ebi-a-GCST010723	ebi-a-GCST90002412	ebi-a-GCST010723	105248	rs72631343	-0.103345	0.0333674	0.00195368
Low density lipoprotein cholesterol levels || id:ebi-a-GCST90002412	Early age-related macular degeneration || id:ebi-a-GCST010723	ebi-a-GCST90002412	ebi-a-GCST010723	105248	rs72784625	-0.103264	0.0332922	0.00192374
Low density lipoprotein cholesterol levels || id:ebi-a-GCST90002412	Early age-related macular degeneration || id:ebi-a-GCST010723	ebi-a-GCST90002412	ebi-a-GCST010723	105248	rs72818967	-0.10208	0.0332972	0.00217151
Low density lipoprotein cholesterol levels || id:ebi-a-GCST90002412	Early age-related macular degeneration || id:ebi-a-GCST010723	ebi-a-GCST90002412	ebi-a-GCST010723	105248	rs72848251	-0.101695	0.033348	0.00229224
Low density lipoprotein cholesterol levels || id:ebi-a-GCST90002412	Early age-related macular degeneration || id:ebi-a-GCST010723	ebi-a-GCST90002412	ebi-a-GCST010723	105248	rs7300192	-0.101609	0.0332981	0.00227697
Low density lipoprotein cholesterol levels || id:ebi-a-GCST90002412	Early age-related macular degeneration || id:ebi-a-GCST010723	ebi-a-GCST90002412	ebi-a-GCST010723	105248	rs73015024	-0.108473	0.0345886	0.00171218
Low density lipoprotein cholesterol levels || id:ebi-a-GCST90002412	Early age-related macular degeneration || id:ebi-a-GCST010723	ebi-a-GCST90002412	ebi-a-GCST010723	105248	rs73075609	-0.102763	0.0333309	0.00204854
Low density lipoprotein cholesterol levels || id:ebi-a-GCST90002412	Early age-related macular degeneration || id:ebi-a-GCST010723	ebi-a-GCST90002412	ebi-a-GCST010723	105248	rs73118985	-0.101531	0.0332331	0.00224974
Low density lipoprotein cholesterol levels || id:ebi-a-GCST90002412	Early age-related macular degeneration || id:ebi-a-GCST010723	ebi-a-GCST90002412	ebi-a-GCST010723	105248	rs7316368	-0.102471	0.0333314	0.0021099
Low density lipoprotein cholesterol levels || id:ebi-a-GCST90002412	Early age-related macular degeneration || id:ebi-a-GCST010723	ebi-a-GCST90002412	ebi-a-GCST010723	105248	rs738170	-0.102938	0.0333268	0.00200996
Low density lipoprotein cholesterol levels || id:ebi-a-GCST90002412	Early age-related macular degeneration || id:ebi-a-GCST010723	ebi-a-GCST90002412	ebi-a-GCST010723	105248	rs739431	-0.103204	0.0332978	0.0019389
Low density lipoprotein cholesterol levels || id:ebi-a-GCST90002412	Early age-related macular degeneration || id:ebi-a-GCST010723	ebi-a-GCST90002412	ebi-a-GCST010723	105248	rs74035509	-0.103748	0.0331623	0.0017571
Low density lipoprotein cholesterol levels || id:ebi-a-GCST90002412	Early age-related macular degeneration || id:ebi-a-GCST010723	ebi-a-GCST90002412	ebi-a-GCST010723	105248	rs74341202	-0.101701	0.0333111	0.00226522
Low density lipoprotein cholesterol levels || id:ebi-a-GCST90002412	Early age-related macular degeneration || id:ebi-a-GCST010723	ebi-a-GCST90002412	ebi-a-GCST010723	105248	rs7516453	-0.103233	0.0332994	0.00193429
Low density lipoprotein cholesterol levels || id:ebi-a-GCST90002412	Early age-related macular degeneration || id:ebi-a-GCST010723	ebi-a-GCST90002412	ebi-a-GCST010723	105248	rs7534572	-0.0991016	0.0334185	0.00302222
Low density lipoprotein cholesterol levels || id:ebi-a-GCST90002412	Early age-related macular degeneration || id:ebi-a-GCST010723	ebi-a-GCST90002412	ebi-a-GCST010723	105248	rs7551451	-0.102252	0.0333337	0.00215831
Low density lipoprotein cholesterol levels || id:ebi-a-GCST90002412	Early age-related macular degeneration || id:ebi-a-GCST010723	ebi-a-GCST90002412	ebi-a-GCST010723	105248	rs75588192	-0.104909	0.0329844	0.00146986
Low density lipoprotein cholesterol levels || id:ebi-a-GCST90002412	Early age-related macular degeneration || id:ebi-a-GCST010723	ebi-a-GCST90002412	ebi-a-GCST010723	105248	rs7562734	-0.102916	0.033359	0.00203484
Low density lipoprotein cholesterol levels || id:ebi-a-GCST90002412	Early age-related macular degeneration || id:ebi-a-GCST010723	ebi-a-GCST90002412	ebi-a-GCST010723	105248	rs7569317	-0.1026	0.0333645	0.00210409
Low density lipoprotein cholesterol levels || id:ebi-a-GCST90002412	Early age-related macular degeneration || id:ebi-a-GCST010723	ebi-a-GCST90002412	ebi-a-GCST010723	105248	rs75735512	-0.10378	0.03325	0.00180118
Low density lipoprotein cholesterol levels || id:ebi-a-GCST90002412	Early age-related macular degeneration || id:ebi-a-GCST010723	ebi-a-GCST90002412	ebi-a-GCST010723	105248	rs75816352	-0.10146	0.0331573	0.0022136
Low density lipoprotein cholesterol levels || id:ebi-a-GCST90002412	Early age-related macular degeneration || id:ebi-a-GCST010723	ebi-a-GCST90002412	ebi-a-GCST010723	105248	rs7603427	-0.102228	0.0333233	0.00215673
Low density lipoprotein cholesterol levels || id:ebi-a-GCST90002412	Early age-related macular degeneration || id:ebi-a-GCST010723	ebi-a-GCST90002412	ebi-a-GCST010723	105248	rs76147254	-0.103412	0.0332406	0.0018644
Low density lipoprotein cholesterol levels || id:ebi-a-GCST90002412	Early age-related macular degeneration || id:ebi-a-GCST010723	ebi-a-GCST90002412	ebi-a-GCST010723	105248	rs76769360	-0.103269	0.0332693	0.00190909
Low density lipoprotein cholesterol levels || id:ebi-a-GCST90002412	Early age-related macular degeneration || id:ebi-a-GCST010723	ebi-a-GCST90002412	ebi-a-GCST010723	105248	rs76775468	-0.103001	0.0333154	0.00199016
Low density lipoprotein cholesterol levels || id:ebi-a-GCST90002412	Early age-related macular degeneration || id:ebi-a-GCST010723	ebi-a-GCST90002412	ebi-a-GCST010723	105248	rs76895963	-0.101562	0.0332246	0.00223679
Low density lipoprotein cholesterol levels || id:ebi-a-GCST90002412	Early age-related macular degeneration || id:ebi-a-GCST010723	ebi-a-GCST90002412	ebi-a-GCST010723	105248	rs7695536	-0.103278	0.0332925	0.00192128
Low density lipoprotein cholesterol levels || id:ebi-a-GCST90002412	Early age-related macular degeneration || id:ebi-a-GCST010723	ebi-a-GCST90002412	ebi-a-GCST010723	105248	rs76984261	-0.102752	0.0333362	0.00205406
Low density lipoprotein cholesterol levels || id:ebi-a-GCST90002412	Early age-related macular degeneration || id:ebi-a-GCST010723	ebi-a-GCST90002412	ebi-a-GCST010723	105248	rs7707394	-0.0970474	0.0333169	0.00358137
Low density lipoprotein cholesterol levels || id:ebi-a-GCST90002412	Early age-related macular degeneration || id:ebi-a-GCST010723	ebi-a-GCST90002412	ebi-a-GCST010723	105248	rs7746081	-0.101279	0.0333609	0.00239859
Low density lipoprotein cholesterol levels || id:ebi-a-GCST90002412	Early age-related macular degeneration || id:ebi-a-GCST010723	ebi-a-GCST90002412	ebi-a-GCST010723	105248	rs77542162	-0.0984069	0.033363	0.00318208
Low density lipoprotein cholesterol levels || id:ebi-a-GCST90002412	Early age-related macular degeneration || id:ebi-a-GCST010723	ebi-a-GCST90002412	ebi-a-GCST010723	105248	rs77960347	-0.101723	0.0333131	0.00226166
Low density lipoprotein cholesterol levels || id:ebi-a-GCST90002412	Early age-related macular degeneration || id:ebi-a-GCST010723	ebi-a-GCST90002412	ebi-a-GCST010723	105248	rs78058190	-0.102462	0.0333152	0.00210119
Low density lipoprotein cholesterol levels || id:ebi-a-GCST90002412	Early age-related macular degeneration || id:ebi-a-GCST010723	ebi-a-GCST90002412	ebi-a-GCST010723	105248	rs78173576	-0.102569	0.0333285	0.00208735
Low density lipoprotein cholesterol levels || id:ebi-a-GCST90002412	Early age-related macular degeneration || id:ebi-a-GCST010723	ebi-a-GCST90002412	ebi-a-GCST010723	105248	rs78186330	-0.100302	0.0330101	0.00237744
Low density lipoprotein cholesterol levels || id:ebi-a-GCST90002412	Early age-related macular degeneration || id:ebi-a-GCST010723	ebi-a-GCST90002412	ebi-a-GCST010723	105248	rs784882	-0.103621	0.033277	0.00184631
Low density lipoprotein cholesterol levels || id:ebi-a-GCST90002412	Early age-related macular degeneration || id:ebi-a-GCST010723	ebi-a-GCST90002412	ebi-a-GCST010723	105248	rs78677597	-0.104083	0.0332511	0.00174677
Low density lipoprotein cholesterol levels || id:ebi-a-GCST90002412	Early age-related macular degeneration || id:ebi-a-GCST010723	ebi-a-GCST90002412	ebi-a-GCST010723	105248	rs7902032	-0.10169	0.0332386	0.0022178
Low density lipoprotein cholesterol levels || id:ebi-a-GCST90002412	Early age-related macular degeneration || id:ebi-a-GCST010723	ebi-a-GCST90002412	ebi-a-GCST010723	105248	rs7908745	-0.103938	0.0332142	0.00175201
Low density lipoprotein cholesterol levels || id:ebi-a-GCST90002412	Early age-related macular degeneration || id:ebi-a-GCST010723	ebi-a-GCST90002412	ebi-a-GCST010723	105248	rs7960935	-0.10346	0.0332949	0.00188756
Low density lipoprotein cholesterol levels || id:ebi-a-GCST90002412	Early age-related macular degeneration || id:ebi-a-GCST010723	ebi-a-GCST90002412	ebi-a-GCST010723	105248	rs799157	-0.102742	0.0333372	0.0020568
Low density lipoprotein cholesterol levels || id:ebi-a-GCST90002412	Early age-related macular degeneration || id:ebi-a-GCST010723	ebi-a-GCST90002412	ebi-a-GCST010723	105248	rs79953563	-0.102371	0.0333173	0.00212195
Low density lipoprotein cholesterol levels || id:ebi-a-GCST90002412	Early age-related macular degeneration || id:ebi-a-GCST010723	ebi-a-GCST90002412	ebi-a-GCST010723	105248	rs8005362	-0.104106	0.0332828	0.00176042
Low density lipoprotein cholesterol levels || id:ebi-a-GCST90002412	Early age-related macular degeneration || id:ebi-a-GCST010723	ebi-a-GCST90002412	ebi-a-GCST010723	105248	rs80162990	-0.101835	0.033175	0.00214329
Low density lipoprotein cholesterol levels || id:ebi-a-GCST90002412	Early age-related macular degeneration || id:ebi-a-GCST010723	ebi-a-GCST90002412	ebi-a-GCST010723	105248	rs80276949	-0.102851	0.0333268	0.00202775
Low density lipoprotein cholesterol levels || id:ebi-a-GCST90002412	Early age-related macular degeneration || id:ebi-a-GCST010723	ebi-a-GCST90002412	ebi-a-GCST010723	105248	rs8030799	-0.103744	0.033221	0.00179114
Low density lipoprotein cholesterol levels || id:ebi-a-GCST90002412	Early age-related macular degeneration || id:ebi-a-GCST010723	ebi-a-GCST90002412	ebi-a-GCST010723	105248	rs8103315	-0.101091	0.0333848	0.00246125
Low density lipoprotein cholesterol levels || id:ebi-a-GCST90002412	Early age-related macular degeneration || id:ebi-a-GCST010723	ebi-a-GCST90002412	ebi-a-GCST010723	105248	rs821840	-0.090654	0.0324277	0.00518079
Low density lipoprotein cholesterol levels || id:ebi-a-GCST90002412	Early age-related macular degeneration || id:ebi-a-GCST010723	ebi-a-GCST90002412	ebi-a-GCST010723	105248	rs867772	-0.104151	0.0333428	0.00178634
Low density lipoprotein cholesterol levels || id:ebi-a-GCST90002412	Early age-related macular degeneration || id:ebi-a-GCST010723	ebi-a-GCST90002412	ebi-a-GCST010723	105248	rs9269962	-0.102543	0.0333251	0.00209071
Low density lipoprotein cholesterol levels || id:ebi-a-GCST90002412	Early age-related macular degeneration || id:ebi-a-GCST010723	ebi-a-GCST90002412	ebi-a-GCST010723	105248	rs9287908	-0.103444	0.0333513	0.00192442
Low density lipoprotein cholesterol levels || id:ebi-a-GCST90002412	Early age-related macular degeneration || id:ebi-a-GCST010723	ebi-a-GCST90002412	ebi-a-GCST010723	105248	rs9297994	-0.104951	0.0333787	0.00166517
Low density lipoprotein cholesterol levels || id:ebi-a-GCST90002412	Early age-related macular degeneration || id:ebi-a-GCST010723	ebi-a-GCST90002412	ebi-a-GCST010723	105248	rs934197	-0.104862	0.0340302	0.0020599
Low density lipoprotein cholesterol levels || id:ebi-a-GCST90002412	Early age-related macular degeneration || id:ebi-a-GCST010723	ebi-a-GCST90002412	ebi-a-GCST010723	105248	rs9389268	-0.104324	0.0333081	0.00173561
Low density lipoprotein cholesterol levels || id:ebi-a-GCST90002412	Early age-related macular degeneration || id:ebi-a-GCST010723	ebi-a-GCST90002412	ebi-a-GCST010723	105248	rs9403030	-0.10289	0.0333247	0.00201856
Low density lipoprotein cholesterol levels || id:ebi-a-GCST90002412	Early age-related macular degeneration || id:ebi-a-GCST010723	ebi-a-GCST90002412	ebi-a-GCST010723	105248	rs9471975	-0.102078	0.0333184	0.00218616
Low density lipoprotein cholesterol levels || id:ebi-a-GCST90002412	Early age-related macular degeneration || id:ebi-a-GCST010723	ebi-a-GCST90002412	ebi-a-GCST010723	105248	rs9604529	-0.101354	0.0332347	0.0022911
Low density lipoprotein cholesterol levels || id:ebi-a-GCST90002412	Early age-related macular degeneration || id:ebi-a-GCST010723	ebi-a-GCST90002412	ebi-a-GCST010723	105248	rs9616822	-0.102348	0.0333318	0.00213637
Low density lipoprotein cholesterol levels || id:ebi-a-GCST90002412	Early age-related macular degeneration || id:ebi-a-GCST010723	ebi-a-GCST90002412	ebi-a-GCST010723	105248	rs964184	-0.0966421	0.0336093	0.00403447
Low density lipoprotein cholesterol levels || id:ebi-a-GCST90002412	Early age-related macular degeneration || id:ebi-a-GCST010723	ebi-a-GCST90002412	ebi-a-GCST010723	105248	rs9673065	-0.104973	0.0329588	0.00144774
Low density lipoprotein cholesterol levels || id:ebi-a-GCST90002412	Early age-related macular degeneration || id:ebi-a-GCST010723	ebi-a-GCST90002412	ebi-a-GCST010723	105248	rs9834932	-0.102181	0.0333438	0.0021806
Low density lipoprotein cholesterol levels || id:ebi-a-GCST90002412	Early age-related macular degeneration || id:ebi-a-GCST010723	ebi-a-GCST90002412	ebi-a-GCST010723	105248	rs9871402	-0.102557	0.03333	0.00209081
Low density lipoprotein cholesterol levels || id:ebi-a-GCST90002412	Early age-related macular degeneration || id:ebi-a-GCST010723	ebi-a-GCST90002412	ebi-a-GCST010723	105248	rs9894946	-0.102135	0.0333277	0.0021799
Low density lipoprotein cholesterol levels || id:ebi-a-GCST90002412	Early age-related macular degeneration || id:ebi-a-GCST010723	ebi-a-GCST90002412	ebi-a-GCST010723	105248	rs9915658	-0.102534	0.0333316	0.00209678
Low density lipoprotein cholesterol levels || id:ebi-a-GCST90002412	Early age-related macular degeneration || id:ebi-a-GCST010723	ebi-a-GCST90002412	ebi-a-GCST010723	105248	rs9987289	-0.102434	0.0333871	0.00215452
Low density lipoprotein cholesterol levels || id:ebi-a-GCST90002412	Early age-related macular degeneration || id:ebi-a-GCST010723	ebi-a-GCST90002412	ebi-a-GCST010723	105248	All	-0.102658	0.033275	0.00203447
